# Supplementary material for: Functional CRISPR screening identifies the ufmylation pathway as a regulator of SQSTM1/p62
Source: eLife. 2016 Jun 28;5:e17290. doi: 10.7554/eLife.17290 (PMC4924995; doi:10.7554/eLife.17290)
Supplement: Figure 2—source data 1. — DOI: http://dx.doi.org/10.7554/eLife.17290.005 [file elife-17290-fig2-data1.xlsx]

## Sheet: GFP high versus GFP low
Gene	Log2 FC (MAX)	RSA
ATG9A	2.7467	-12.446
RB1CC1	2.6359	-15.914
ATG16L1	2.3441	-7.61313
ATG7	2.3412	-16.9282
ATG3	2.3171	-13.9759
ATG5	2.1919	-16.4081
WIPI2	1.9906	-16.0665
MAP1LC3B	1.9536	-10.7774
MAP1LC3B2	1.9536	-7.72545
ATG14	1.8661	-11.3479
WDR45	1.8417	-10.735
NRBF2	1.768	-8.2716
UFL1	1.7176	-10.7504
RAB1A	1.6902	-15.5426
SBDS	1.6679	-13.5156
UFM1	1.6647	-10.9739
BECN1	1.6246	-7.01208
DPH1	1.5719	-12.8218
UBA5	1.5667	-12.4707
TSC2	1.5482	-10.8062
GNB2L1	1.5274	-10.2406
ATG10	1.5148	-8.11068
RPL10	1.4843	-2.58291
UPF1	1.4521	-12.0975
SPEN	1.4432	-7.55759
INO80C	1.436	-11.0462
SRRD	1.4331	-11.2213
SMG5	1.4108	-4.88661
VPS33A	1.3934	-10.2279
DNAJC24	1.3665	-4.85247
ATG4B	1.3663	-7.5332
XRN1	1.3573	-9.83124
ULK1	1.3442	-12.1554
UFSP2	1.3427	-12.9031
DYNLL1	1.3417	-6.61387
SMG1	1.337	-9.2589
UPF3B	1.3365	-11.5802
ATMIN	1.3043	-12.1295
YAE1D1	1.2911	-8.07118
ORAOV1	1.2766	-12.3039
SOX11	1.2764	-7.51485
PIK3C3	1.2706	-9.8836
ZZZ3	1.2616	-12.0723
TSC1	1.2562	-4.5967
IL17REL	1.2493	-2.33109
DNAJC2	1.2405	-9.47551
PCBP2	1.2262	-8.50597
GDI2	1.2151	-10.4333
ENO1	1.207	-10.4421
VPS16	1.1934	-9.97005
EPG5	1.1884	-6.20762
YEATS2	1.1816	-4.95634
EFTUD1	1.1792	-9.45473
CNOT4	1.1688	-9.78508
SLC39A14	1.1654	-2.21818
TADA3	1.1649	-4.27269
UFC1	1.1582	-12.5164
ABCF1	1.1579	-4.98317
TRAPPC2L	1.1476	-7.71544
ZNF217	1.144	-9.16477
VPS37A	1.1314	-5.17017
UPF2	1.1269	-5.31573
U2AF2	1.123	-5.71885
SMG7	1.106	-7.33974
LCE2A	1.0963	-2.11916
N6AMT1	1.0925	-6.90791
ATG12	1.0863	-7.90768
DPH2	1.0776	-4.74801
HSPA14	1.076	-11.8745
IPO11	1.0713	-11.299
GTF3A	1.0703	-10.2549
HNRNPH3	1.0646	-6.73167
AP4B1	1.064	-9.85629
AGPS	1.0606	-2.06853
NOLC1	1.0601	-8.31635
RAB43	1.0377	-8.3687
CXorf56	1.0296	-6.8566
BBX	1.029	-4.83804
CCDC130	1.0271	-12.5396
BRD4	1.0212	-11.4681
KLHDC7A	1.0205	-2.00586
HEATR3	1.0159	-7.5509
BCAS3	1.0094	-11.0658
AP4M1	1.0054	-5.29756
GCN1	0.996	-10.7744
ATXN10	0.9944	-8.33648
EIF3D	0.9942	-4.40229
FAM57B	0.9937	-3.0499
CHTOP	0.9739	-5.89095
RPL29	0.972	-4.9316
FUBP1	0.9705	-7.64895
TAF3	0.9702	-1.95116
TOR2A	0.9585	-1.93437
RPS12	0.9565	-3.57678
KEAP1	0.9555	-7.41819
PRRC2A	0.9519	-8.2163
CCDC9	0.9422	-6.70425
CINP	0.9382	-3.29683
ALDOA	0.9354	-6.13645
ATP6V1F	0.9289	-1.90648
METTL14	0.9248	-8.8456
DR1	0.9235	-8.69607
AP4E1	0.9182	-8.47326
GLTSCR1	0.9166	-4.13834
PIK3R4	0.9164	-3.7763
DRG1	0.913	-8.20543
TGFBR2	0.9085	-7.76872
PHF23	0.9028	-8.62051
TADA2A	0.9018	-8.22268
PGK1	0.8927	-10.4274
ABCE1	0.8908	-5.02949
PRRC2C	0.8887	-2.12176
R3HCC1L	0.8855	-9.51768
ACTR5	0.8809	-6.91434
B3GALT4	0.8789	-1.84543
FUS	0.8777	-5.29636
ZNF598	0.8764	-7.60284
METTL1	0.8718	-5.0985
TSC22D2	0.8717	-5.05859
DNTTIP1	0.8716	-5.00873
THRAP3	0.8684	-7.08801
VPS41	0.8665	-4.18709
SLC12A9	0.8619	-6.41719
DNTTIP2	0.8593	-3.82107
PRRC2B	0.8591	-3.45765
HIST1H3B	0.8573	-4.51044
EIF3H	0.8564	-6.81831
MFRP	0.8515	-1.81165
PRKRIP1	0.8452	-6.19429
XPO7	0.8441	-5.05934
DCTN5	0.8387	-1.80247
KDM3B	0.8376	-1.80096
G3BP2	0.8363	-9.73531
RAB7A	0.8349	-6.56539
RPIA	0.829	-2.18259
EXOSC4	0.8263	-1.79052
NUDC	0.8261	-1.81502
MMP17	0.8237	-3.14016
TSR2	0.8237	-2.77115
HNRNPM	0.8199	-5.93141
TBK1	0.8198	-8.47086
TPT1	0.8165	-8.1004
METTL3	0.812	-6.117
WDR5	0.8098	-10.0134
KRI1	0.8093	-1.75929
TAF4	0.8079	-9.55476
RPL6	0.8077	-4.18013
TMEM219	0.8066	-1.75385
AVPI1	0.806	-2.36739
TBC1D7	0.8057	-8.5624
CMIP	0.804	-8.98489
NUTM2F	0.8011	-2.87712
ASF1A	0.8008	-5.59744
RBM15	0.7997	-6.37915
PA2G4	0.7982	-8.82863
DBP	0.7976	-3.11919
CLN3	0.797	-1.73663
AP4S1	0.7963	-3.63927
ZC3H15	0.7938	-5.99982
PLPPR5	0.7903	-2.55571
RWDD2B	0.7886	-1.9714
RPL18	0.7846	-2.48579
PGP	0.7803	-9.77853
DHX35	0.7789	-5.78216
BRD7	0.7786	-8.20781
SMG6	0.7771	-8.06344
RCOR1	0.777	-5.54354
DDRGK1	0.7769	-5.06688
INIP	0.7761	-7.96909
CDK2	0.7758	-6.01895
RRM2	0.7736	-4.02135
SNAPC3	0.7735	-1.69816
GABARAP	0.7727	-10.7813
RBM10	0.7721	-8.38303
HIST1H4I	0.7704	-2.53295
RRAD	0.767	-3.65662
NOSIP	0.7663	-4.46513
ACTL6B	0.7655	-1.683
STK11	0.765	-7.72389
RPL38	0.7648	-2.66317
GPR180	0.7641	-2.64464
EIF3M	0.7636	-5.99551
ZNF133	0.7626	-1.67059
ZNF148	0.7596	-3.51024
RPL37A	0.7594	-1.66726
CHTF8	0.757	-3.87431
TCN2	0.7568	-3.84066
CLDN15	0.7563	-2.30612
RING1	0.7561	-4.78688
SOX12	0.7553	-4.88589
ISY1	0.7537	-1.65636
ISY1-RAB43	0.7537	-1.65636
SPON2	0.7535	-1.65315
LSM1	0.7526	-6.38097
CCDC174	0.7516	-1.64784
SLC39A1	0.7515	-4.24705
RBM39	0.7447	-3.43143
LMBRD1	0.7444	-1.98746
EEF2	0.7436	-2.98886
NPIPA1	0.7436	-1.63949
NPIPA3	0.7436	-1.63949
UBE2H	0.7431	-8.05257
NSMF	0.741	-1.63435
UFD1L	0.7401	-1.94984
CNOT1	0.7399	-2.50979
EIF3I	0.7395	-2.89906
ITPRIPL1	0.7355	-1.62826
CCNL2	0.7339	-3.68048
PSMC2	0.7337	-3.89162
PPIL2	0.7323	-4.84876
SIAH1	0.7313	-5.09288
HRH3	0.7311	-1.62027
SNRNP70	0.7304	-1.61732
SPANXB1	0.7304	-1.61634
CSRP2BP	0.73	-3.35155
METTL25	0.729	-1.61438
PRPF8	0.7284	-1.61341
KIN	0.7273	-1.62703
CREB5	0.7229	-1.60761
ZMYND8	0.7227	-5.23677
ZNF800	0.7225	-6.20734
CCDC30	0.7218	-1.60379
TRA2B	0.7216	-8.63464
KIAA1211	0.7208	-1.60189
NPTXR	0.7177	-2.23027
SF3B6	0.7155	-2.46042
VPS33B	0.7125	-1.59068
SOX4	0.712	-6.03953
PHF5A	0.7116	-2.51792
SURF2	0.7096	-4.4041
RPL34	0.7096	-1.62684
INPPL1	0.7094	-5.29743
PCGF1	0.7088	-6.30435
SLC38A7	0.7085	-2.46242
POLE3	0.7083	-5.36586
GAREM2	0.7073	-1.58155
LAD1	0.7072	-1.58065
ERH	0.7051	-1.57706
ULBP1	0.7047	-1.57617
DAZAP2	0.699	-3.3353
SNRPC	0.6978	-1.5691
TIRAP	0.6972	-1.56735
TMEM130	0.6969	-1.89066
HNRNPF	0.6965	-6.0089
TXNRD3NB	0.6931	-1.56301
GID8	0.6926	-3.95738
RPLP0	0.6926	-1.56128
ATG13	0.6918	-2.86956
ANKRD11	0.6917	-3.16048
PSMC5	0.6901	-4.6437
FBXO11	0.6899	-6.40913
HIST1H2BJ	0.6898	-3.01543
ATG2A	0.6895	-4.12013
LTV1	0.6887	-4.5963
RPLP1	0.6883	-2.94151
MAEA	0.6853	-5.42059
CCT6A	0.6851	-1.54606
RSBN1	0.6839	-2.04005
CLSPN	0.6834	-1.73348
PCDHB14	0.6831	-1.54111
GABARAPL2	0.6829	-8.63593
NOP56	0.6815	-2.68048
CDK10	0.6814	-4.20076
PBRM1	0.681	-3.63569
DIMT1	0.6808	-2.27961
ZFC3H1	0.6807	-1.5346
TOP3B	0.6787	-5.07797
CREB3L4	0.6787	-1.53298
PRPF38A	0.6782	-1.53138
N4BP1	0.6774	-3.92284
ZNRD1	0.6768	-1.52898
DMPK	0.676	-1.52738
PTAR1	0.6757	-1.60898
DPH5	0.6753	-6.62556
BCOR	0.6753	-5.23974
LPCAT3	0.6752	-2.19013
CLASRP	0.6749	-2.45962
GPC5	0.6731	-1.52107
NARF	0.6725	-1.52029
ESPL1	0.6722	-2.69145
SKP2	0.6708	-1.64251
MTMR6	0.67	-5.91485
PRMT7	0.6689	-6.8154
RREB1	0.6689	-3.14433
PPP1R1A	0.6685	-1.51102
RBM7	0.6673	-5.29516
HCFC1R1	0.667	-1.50797
EIF4A1	0.6669	-1.5326
STT3A	0.6656	-6.82516
NRBP1	0.6656	-3.90127
FAM71F2	0.6648	-2.08589
RANBP9	0.6643	-4.10863
DEPDC5	0.6635	-5.4843
RAPGEF3	0.6622	-2.89241
GEN1	0.6608	-1.49674
ESD	0.6599	-1.496
CCDC3	0.6586	-2.64167
PYURF	0.6586	-1.49452
PSMC4	0.6584	-4.73788
CARM1	0.6582	-4.17181
PRR14L	0.6579	-3.94027
PGBD3	0.6578	-2.28514
NISCH	0.6566	-1.48941
SIRT5	0.6537	-2.92221
GABRR2	0.653	-1.55886
NUMBL	0.6526	-1.48221
PLIN3	0.6525	-1.48149
TMEM178A	0.6519	-2.64364
VPS11	0.6518	-1.48007
GSS	0.6508	-2.55616
KCNJ3	0.6499	-1.47794
CCNA2	0.6496	-2.72248
RPLP2	0.6493	-3.33246
FAM53C	0.6492	-2.74372
SRA1	0.6485	-1.47442
RYBP	0.6479	-5.16311
VPS18	0.6476	-7.10005
CARNMT1	0.6476	-2.75224
MYOZ1	0.6471	-1.86261
SZRD1	0.6464	-1.46954
LBX2	0.6456	-1.46885
SPCS2	0.6448	-1.46816
EDF1	0.6442	-5.25953
FAM71E1	0.6442	-1.48992
PI16	0.6437	-2.69541
TMEM52B	0.6425	-1.46335
ACVR1B	0.6422	-1.46267
TIPIN	0.6406	-1.46131
NUP85	0.6403	-1.45995
USP34	0.6393	-7.75633
KPTN	0.6393	-5.93149
PSMC1	0.6387	-2.18151
PPP2R4	0.6379	-4.04092
IMPDH2	0.637	-5.12198
TEX10	0.6366	-1.45456
RET	0.6346	-1.91511
SBK3	0.6345	-1.92686
MAP4K4	0.6336	-1.84932
ELMSAN1	0.6332	-2.50983
SREBF1	0.6327	-3.40789
WDR83	0.6319	-5.42795
BOD1L2	0.6319	-1.8129
RPL26	0.6318	-3.44905
SYMPK	0.6308	-1.90215
TMEM203	0.6303	-4.77418
ADPRHL2	0.6301	-1.44204
GPR61	0.6286	-4.35716
NMD3	0.628	-3.88318
BCAS2	0.628	-1.54361
TMEM196	0.6279	-2.10571
PKM	0.6278	-7.8693
TRAPPC1	0.6277	-6.80065
RPF1	0.6276	-1.43496
PLCE1	0.6273	-1.43432
SKA2	0.6266	-1.43305
HMG20B	0.626	-2.19338
TICAM1	0.6258	-1.43178
C1orf27	0.6255	-6.50482
RCC1	0.6249	-1.43051
MSGN1	0.6243	-2.40124
KIAA0408	0.6242	-1.42862
MRFAP1	0.6238	-4.41686
SLC35A5	0.6236	-1.83935
OPALIN	0.6234	-2.04641
MEF2C	0.623	-1.42549
CNOT7	0.6224	-4.68916
AAGAB	0.6222	-2.20653
C12orf10	0.6222	-1.42424
PIK3R1	0.622	-3.70683
NOP2	0.6215	-1.54941
CALU	0.6211	-2.00794
PLCXD2	0.6206	-1.42052
ATF7IP2	0.6201	-1.41991
LRRC14B	0.6199	-1.77906
NHLH2	0.6198	-3.37856
EIF4ENIF1	0.6197	-7.05787
CREB1	0.6189	-3.53306
SLU7	0.6189	-2.61296
DHX30	0.6186	-2.61116
GPATCH1	0.6185	-3.22383
AHCY	0.618	-4.49969
COL4A3	0.6165	-1.41137
CCNT1	0.6163	-5.14262
GDF1	0.6158	-1.41016
NBPF4	0.6154	-3.91096
NBPF6	0.6154	-2.48592
POLDIP3	0.6153	-3.94299
IP6K2	0.6152	-3.37113
FBP1	0.6147	-3.0419
MAU2	0.6147	-1.40716
TRIML1	0.6125	-1.40123
C9orf84	0.612	-2.21877
ABCB10	0.612	-1.41984
LMF2	0.6117	-1.39888
SLC44A3	0.6116	-1.87271
PTF1A	0.6115	-1.9807
ETNK2	0.6112	-1.39654
ATXN7L3	0.6101	-1.39479
SMAD6	0.6094	-1.39306
RBM28	0.6086	-2.47521
LAMTOR5	0.6086	-2.09142
KPRP	0.6083	-1.39075
TGFBR1	0.6078	-5.06794
DGCR14	0.6077	-1.84964
MRPL50	0.6069	-1.38789
CCDC113	0.6066	-3.60736
ZBTB7B	0.6058	-3.76585
DHX16	0.604	-3.36157
NSA2	0.6037	-1.38334
PTHLH	0.6035	-1.38278
LENG1	0.6032	-3.21662
GINS4	0.6031	-1.40835
OSM	0.603	-1.38053
TLDC1	0.6027	-1.37997
SFRP5	0.6026	-2.90655
ARL8B	0.6019	-2.82524
SSTR5	0.6018	-1.37829
ZC3H4	0.6004	-1.79818
DCTN2	0.5997	-1.37607
ZHX2	0.5995	-1.4973
BORCS8	0.5993	-1.37496
ROCK2	0.5989	-5.44093
PES1	0.5987	-1.37385
RPL37	0.5985	-1.99809
KDM1A	0.5982	-2.67904
KCNMB4	0.5981	-1.85516
NDRG4	0.5977	-2.18299
EFCAB12	0.5972	-1.36782
ODF2	0.5968	-4.35751
CIT	0.5966	-1.44585
CBLN2	0.5965	-1.66556
RIMS4	0.5963	-1.36565
ANKRD53	0.596	-1.36403
TEKT1	0.5956	-1.36349
TFAP2A	0.5947	-2.41162
NFATC1	0.5946	-1.36134
PQBP1	0.5945	-5.73957
CLDN3	0.594	-2.9072
DRAM2	0.5936	-3.07212
KIAA0753	0.5936	-1.35814
ENY2	0.5928	-3.15878
LRRC73	0.5924	-2.06436
LYN	0.5922	-1.53825
MPHOSPH10	0.5921	-1.63522
PTMA	0.592	-3.37343
RPS13	0.5915	-2.572
GOLGA2	0.5915	-1.50669
HSPA12A	0.5911	-2.7074
SFTPA1	0.591	-1.35023
SH3BP1	0.5907	-1.34919
MTMR9	0.5904	-5.55646
RPL5	0.59	-3.9075
WDR11	0.5896	-5.00638
POPDC3	0.5896	-1.34556
PROK2	0.5889	-2.76284
CPEB4	0.5886	-5.78373
CDYL	0.5884	-4.41134
MDN1	0.5881	-1.34248
XKR6	0.588	-2.15503
SYTL3	0.5879	-1.34145
CD69	0.5879	-1.34094
MTCL1	0.5873	-1.4669
TAF10	0.5871	-3.75284
TRAF3	0.5853	-4.03511
LAS1L	0.5853	-1.3384
ADGRG1	0.5846	-1.74889
MORN4	0.5842	-1.33587
MTNR1B	0.5834	-1.33436
ICE1	0.5832	-3.67533
HIVEP1	0.583	-3.82221
FAM160B2	0.582	-2.3795
PSMF1	0.5818	-2.54579
TELO2	0.5816	-3.48069
DEFB124	0.5812	-1.75946
MRPL14	0.5812	-1.32887
PPP1R3C	0.5804	-1.32837
EXOSC1	0.5802	-3.76786
VAV3	0.5798	-3.19378
CARD10	0.5798	-1.32689
SLC8B1	0.5796	-2.46144
GMPR	0.5792	-2.93851
MYO3A	0.579	-1.32443
UBE2V2	0.5784	-3.33738
AMY2B	0.578	-3.80996
PCIF1	0.5778	-4.07258
CHMP1A	0.5778	-1.34139
TRAPPC3	0.5777	-3.9683
WHSC1L1	0.5776	-4.52368
PRCC	0.5772	-2.01999
LIMD1	0.5767	-1.32052
HIRIP3	0.5765	-1.32004
OTUD6B	0.5762	-1.97468
MEPCE	0.576	-1.31907
ASF1B	0.5757	-4.28434
SPPL2C	0.5757	-1.31858
RPL27A	0.5754	-1.90501
WNK1	0.5752	-3.04499
FMN2	0.5748	-1.31665
EEPD1	0.5748	-1.31617
GNL1	0.5747	-1.37736
GNG13	0.5745	-1.31521
SLC24A5	0.5743	-1.31473
EXOC3L1	0.5734	-1.46865
PCNP	0.5718	-4.61039
TMEM245	0.5717	-6.1682
ZNF488	0.571	-1.35173
MYOCD	0.5706	-1.30902
CENPQ	0.5704	-1.30854
RPS19	0.5704	-1.30807
CTSA	0.5702	-1.33183
FAM167B	0.5689	-1.30525
WNT4	0.5683	-1.30478
CCDC28A	0.5675	-1.30431
PRPF19	0.5671	-1.30385
CCDC94	0.5671	-1.30338
CDK5RAP3	0.567	-1.77063
BLOC1S4	0.5668	-1.82247
CTNNB1	0.5668	-1.4192
PDE9A	0.5666	-1.54618
SLC25A23	0.5666	-1.31214
NHLRC1	0.5665	-1.32163
SERPINB5	0.5662	-1.2992
TCTN2	0.5652	-2.0987
KIAA1324	0.5647	-2.89885
ADNP2	0.5646	-2.32427
TUBGCP2	0.5643	-2.45416
NETO2	0.5642	-3.46246
DHH	0.5635	-1.48321
HEBP2	0.5632	-1.29506
GPR88	0.5631	-3.71786
PRKG1	0.5631	-2.74365
MKLN1	0.5626	-4.25667
SPATA31A7	0.5626	-1.2937
FFAR4	0.5624	-1.47749
TTC14	0.5623	-5.78199
KCNA10	0.5622	-5.17434
CRCT1	0.5616	-1.29052
IFT74	0.5615	-2.07109
SMG8	0.5603	-2.97592
DAB2IP	0.5603	-2.9521
ZDHHC1	0.5598	-2.35034
SIKE1	0.5591	-4.2584
SFT2D3	0.5585	-1.28557
GOLGA7	0.5578	-4.16956
TGOLN2	0.5574	-1.69648
INSL3	0.5572	-1.35579
HIST1H3H	0.557	-4.38551
LARP1	0.5567	-2.61463
GABRE	0.5561	-1.39922
RFX1	0.5557	-2.35537
SRRM4	0.5556	-1.28068
LIN9	0.5556	-1.28024
BCL2L13	0.5555	-1.2798
ZNF318	0.5554	-1.52644
CALHM3	0.5553	-2.37676
CDRT15	0.5553	-1.28773
MYH9	0.5551	-2.44593
PCDH17	0.5544	-2.44213
PAXBP1	0.5543	-2.19962
SRBD1	0.554	-1.74193
MIF	0.5539	-1.27585
WDR59	0.5537	-1.95153
GINS1	0.5537	-1.27454
AKNAD1	0.5535	-1.44213
CCDC114	0.5532	-2.20039
KIF5B	0.5532	-1.31941
USPL1	0.5523	-1.53657
EIF4G1	0.5521	-3.37319
MAGEB1	0.5519	-1.27194
MCOLN1	0.5518	-2.06317
NPHP4	0.5512	-1.27107
PAPD5	0.5511	-4.37355
AMY1B	0.5508	-5.30633
AMY1C	0.5508	-5.30633
AMY1A	0.5508	-5.30633
HIST1H2BN	0.5504	-3.23594
ACVR2B	0.5503	-1.26806
FAM76A	0.5502	-1.26764
AHCTF1	0.5501	-2.41613
KRTAP10-3	0.5497	-1.26593
CYP3A7	0.5493	-2.40686
CYP3A7-CYP3A51P	0.5493	-1.95354
EWSR1	0.5492	-1.41695
ZDHHC7	0.5488	-2.4894
PEBP1	0.5487	-3.93215
PATL1	0.5487	-2.38087
CTAGE9	0.5484	-1.26126
DHX34	0.5481	-3.0361
OTUD7A	0.548	-1.30944
TMEM220	0.5471	-1.62289
PRSS33	0.5471	-1.26
PSMD2	0.5466	-4.26148
GLCCI1	0.5463	-5.8805
ABCD1	0.5463	-4.44952
GPD1L	0.5462	-1.2579
FAM221A	0.546	-1.25665
HDGFL1	0.5459	-2.40488
TMEM136	0.5459	-1.25582
RQCD1	0.5452	-6.18971
RBPMS	0.5452	-2.70064
U2AF1	0.5452	-2.13231
FAM210B	0.5451	-2.15654
ARL6IP4	0.5447	-1.64752
GPR156	0.5447	-1.2525
CDK1	0.5446	-2.90898
MARK2	0.5445	-5.83921
TRIM32	0.544	-2.80317
RHOBTB2	0.5439	-1.63585
UBAP2L	0.5438	-2.74442
SF1	0.5438	-2.69014
ACE2	0.5436	-2.65393
DNAJA2	0.5435	-4.2103
RWDD3	0.5435	-2.0318
WDPCP	0.5435	-1.37414
PTPRZ1	0.5433	-2.44758
RPF2	0.5433	-1.59651
DPEP1	0.5433	-1.24676
HHATL	0.5429	-1.54244
NOP14	0.5427	-2.03462
GAGE12J	0.5423	-1.24433
TRRAP	0.5419	-3.98507
TXNL4A	0.5415	-2.78831
SOCS5	0.5411	-5.04498
NPR1	0.5407	-2.3997
EXTL2	0.5406	-4.68582
FAU	0.5406	-1.24191
HACD4	0.5405	-1.2415
ZFP57	0.5399	-3.20559
PPRC1	0.5395	-5.53074
DPM1	0.5394	-2.32092
FAM120B	0.5394	-1.37839
SNAPC2	0.5393	-2.21244
CWF19L1	0.5392	-3.76407
TAF5	0.5391	-4.53321
OVGP1	0.5389	-2.08539
FOCAD	0.5385	-3.25631
ARHGEF15	0.5385	-1.23552
SZT2	0.5382	-1.59079
G2E3	0.5381	-8.11659
CLDN4	0.5381	-1.30672
RHOBTB1	0.538	-1.62401
PXDNL	0.5376	-1.23236
KLF16	0.5374	-3.19309
YWHAB	0.5374	-2.92713
MLLT1	0.5374	-2.34311
PTX4	0.5374	-2.18509
RPS29	0.5371	-5.20653
WTAP	0.5368	-3.6744
GAPDH	0.5365	-5.57831
DPPA4	0.5364	-1.22806
MAP3K12	0.5358	-1.22767
MON1A	0.5348	-1.64657
FIGLA	0.5344	-2.36752
ART1	0.5341	-1.6299
TMOD1	0.534	-1.22457
BRPF1	0.5337	-3.77683
COMTD1	0.5337	-2.46155
NLRP4	0.5337	-1.2238
HIST1H3G	0.5336	-2.3931
IFRD1	0.5326	-2.33853
PFKFB3	0.5325	-1.90672
RHOT2	0.5324	-1.22073
ACE	0.5319	-1.22035
GALNS	0.5313	-2.62095
MYADM	0.5313	-1.47655
PODXL2	0.5312	-1.77505
ZNF783	0.5308	-1.21844
AGT	0.5305	-1.21806
IL25	0.5305	-1.21768
FAM3A	0.5303	-1.75911
GAD2	0.5302	-1.76065
DHX38	0.5301	-1.82879
EIF3E	0.5299	-2.72011
DNMT3A	0.5298	-1.60534
SLC25A4	0.5297	-1.21541
SMG9	0.5296	-3.46799
GNL3	0.5293	-2.04661
CREB3L3	0.529	-2.75934
CNOT2	0.5289	-3.4444
RPL11	0.5288	-3.32401
HIST1H1B	0.5285	-4.09557
SGCD	0.528	-1.2124
MBTPS1	0.5279	-1.21203
RTN4	0.5276	-2.40273
SRPK1	0.5276	-1.58946
COLGALT1	0.5274	-1.5971
BMPR2	0.5271	-1.21016
RPS9	0.527	-1.96884
EPC1	0.5269	-4.39898
KCNA2	0.5263	-3.56247
NOL3	0.526	-1.20756
CALR	0.5259	-5.38251
NPAT	0.5258	-2.33539
B3GNT9	0.5251	-2.37684
SALL1	0.525	-2.75998
FAM212B	0.5246	-5.12464
MAN1A1	0.5245	-1.20498
C9orf78	0.5244	-2.33067
HAS1	0.5242	-1.23856
NUTM2A	0.5241	-3.43284
ANKRD17	0.5238	-2.95635
ZDHHC4	0.5237	-1.20314
SLC26A5	0.5234	-1.94305
PPAN-P2RY11	0.5233	-1.90477
PPAN	0.5233	-1.90477
RNF103	0.5232	-1.2746
CES4A	0.5231	-2.91138
CDKAL1	0.5229	-5.7974
SLC17A2	0.5228	-3.93786
PPP3R2	0.5223	-2.54784
PSMC6	0.5221	-3.47928
RPS14	0.522	-1.87986
WNT3A	0.522	-1.22732
RPS10	0.5219	-1.826
NCKAP5L	0.5218	-1.1966
APOL6	0.5215	-2.84542
POM121L2	0.5212	-2.16319
CACNA1H	0.5212	-1.2503
TRMT12	0.521	-2.17373
BYSL	0.521	-1.19444
MINPP1	0.5209	-3.83718
DNAJC12	0.5208	-2.31118
ALG12	0.5206	-3.93404
COL2A1	0.5205	-1.19158
TEN1	0.5204	-2.4082
DBNDD1	0.5204	-1.19123
ZNF391	0.52	-3.16661
EPHA2	0.5199	-2.46742
PCYOX1	0.5199	-1.18768
DOLPP1	0.5196	-1.76877
ZNF490	0.5195	-1.39327
SLC35C2	0.5194	-1.18557
TGDS	0.5189	-1.18522
TRAF2	0.5187	-6.42804
EDC4	0.5187	-5.42001
ISYNA1	0.5187	-1.26806
SYNJ2	0.5184	-1.18347
CNPY2	0.5182	-1.5023
NT5E	0.5182	-1.18312
TRAPPC11	0.518	-5.15687
PURA	0.5179	-1.18173
SPRY2	0.5178	-1.19092
GATS	0.5177	-1.56297
XRCC6	0.5171	-1.89038
CD36	0.5167	-1.18034
PFKP	0.5166	-3.13657
PKMYT1	0.5163	-1.17826
ATP2B1	0.5162	-2.17049
KRTAP13-1	0.516	-1.17905
CWC27	0.5159	-1.91604
CDH23	0.5159	-1.83478
DDIT4	0.5157	-5.56841
SLC45A4	0.5157	-1.58157
LRRC16B	0.5157	-1.3385
GSTA3	0.5156	-3.88472
SEC14L3	0.5154	-1.17415
L1TD1	0.5153	-1.1738
ZNF536	0.5152	-1.17346
HIST1H3F	0.5148	-4.91683
LAMB2	0.5148	-1.17312
ASL	0.5143	-1.17244
DCD	0.514	-1.1721
TOR1AIP1	0.514	-1.17176
BTAF1	0.5137	-3.01787
GCC1	0.5135	-2.6285
RPSA	0.5134	-2.46896
ADRA2B	0.5134	-1.16973
PSG3	0.5131	-1.16939
ECD	0.5129	-1.55018
TRAPPC4	0.5128	-1.41608
MOB1A	0.5127	-1.16805
BCAT2	0.5126	-1.85918
PSMD7	0.5126	-1.39726
CCK	0.5125	-1.6497
UBA52	0.5122	-4.20244
CFAP53	0.5122	-2.29192
SCAP	0.5122	-1.16857
ARF6	0.512	-1.16536
ANKRD24	0.5117	-2.21652
R3HDM4	0.5114	-1.84689
PGBD1	0.5113	-2.50355
ACBD5	0.5111	-2.04688
UBR2	0.5109	-3.87823
SREK1IP1	0.5109	-1.72437
RIMS2	0.5108	-1.16237
FAM65C	0.5104	-1.64021
FAM69A	0.5096	-2.90986
BIN3	0.5096	-1.37267
SPATA22	0.5089	-1.41644
NOL7	0.5089	-1.32621
JPH2	0.5089	-1.16005
LRP1	0.5089	-1.15906
RPL30	0.5083	-2.24555
NIPAL3	0.5083	-2.03289
APOLD1	0.5083	-1.76171
SENP1	0.5082	-6.3291
ADGRE1	0.5077	-1.16548
FAM170B	0.5077	-1.15644
ZNF816	0.5074	-1.8037
PCDHB5	0.5071	-1.15578
CMTR2	0.5069	-4.31602
NRDE2	0.5062	-1.15416
PRTFDC1	0.5054	-1.56886
CTSO	0.5054	-1.15189
GLT6D1	0.5052	-1.74483
ZMYM2	0.5052	-1.15124
KLKB1	0.505	-1.19815
RAB19	0.505	-1.14995
ACO2	0.5048	-3.46311
CALML3	0.5048	-1.14963
SSR3	0.5048	-1.14931
CYP26C1	0.5047	-1.14834
LRRC29	0.5046	-1.66368
KHSRP	0.5044	-3.85703
SCAI	0.504	-1.84175
SQSTM1	0.504	-1.14579
PHF8	0.5038	-2.48944
VAC14	0.5038	-1.87536
IMPG2	0.5037	-2.08478
RBM27	0.5036	-1.72512
C10orf25	0.5034	-2.69595
RNF10	0.5033	-2.39553
SOAT2	0.5028	-2.61767
SDC1	0.5027	-1.80983
LAMC3	0.5026	-1.5686
HIST1H2AG	0.5021	-2.76995
RRP1	0.5018	-2.48455
NME8	0.5017	-1.13978
NOTCH2	0.5014	-1.13946
FAM117B	0.5009	-1.13884
CFP	0.5008	-1.13852
SLBP	0.5007	-2.86133
KCNIP2	0.5007	-1.1379
RTCB	0.5005	-3.52869
ZC3HAV1	0.5002	-4.61006
IPO8	0.5002	-3.0018
PEX7	0.5002	-1.13727
RASSF4	0.5001	-2.20542
TRMT1	0.4998	-2.38223
PEX10	0.4988	-1.49836
TEX36	0.4988	-1.13448
RBMX2	0.4987	-2.03062
CDK4	0.4983	-2.40382
DCTN3	0.4982	-1.13324
CFAP73	0.4981	-1.13293
DIAPH3	0.498	-2.39692
TPRG1L	0.4978	-4.63522
VANGL1	0.4976	-3.00041
TECR	0.4972	-1.13077
CPNE1	0.4971	-1.6937
EGR4	0.4967	-2.03882
RALGAPB	0.4966	-2.80419
CACNA1E	0.4965	-1.12741
PASD1	0.4965	-1.1271
PSMB4	0.4962	-2.62808
UBE2K	0.4959	-2.83862
DNAJC1	0.4959	-1.86279
FUBP3	0.4959	-1.28751
HPS1	0.4958	-1.51691
SECTM1	0.4957	-1.12528
MORN5	0.4954	-1.83826
TSPAN9	0.4954	-1.79978
SCOC	0.4954	-1.12437
PIGQ	0.4952	-1.12347
CATSPER3	0.4951	-1.83366
LDLRAD4	0.4951	-1.12287
ASAP2	0.495	-3.6538
TMEM89	0.4949	-2.83529
ZNF639	0.4945	-3.74419
RPL35A	0.4945	-1.12106
BICC1	0.494	-2.03308
MCM3	0.4939	-1.18365
CACFD1	0.4936	-2.19774
DSCC1	0.4933	-2.26049
DLEC1	0.4933	-1.11927
CTTNBP2NL	0.4932	-1.11867
FZD10	0.4928	-2.43628
OTOP2	0.4925	-1.11807
LRRC17	0.4925	-1.11778
BBIP1	0.4922	-2.88868
YTHDC1	0.4922	-1.11748
KRT85	0.4921	-1.11689
MTSS1	0.4921	-1.11659
WASF3	0.4919	-1.116
SDCCAG8	0.4918	-1.1157
NIF3L1	0.4916	-1.1154
PGAM4	0.4916	-1.11511
FLCN	0.4915	-2.87583
SNAP29	0.4911	-1.11363
CEP290	0.4908	-1.11304
SDCCAG3	0.4907	-1.78542
COX18	0.49	-1.11158
PDIA4	0.4897	-1.44999
CYP1B1	0.4895	-1.11041
PHF14	0.4892	-1.13395
FAM83B	0.4891	-1.47717
TOPAZ1	0.489	-3.00499
GTF2A2	0.4886	-1.86594
NOD1	0.4883	-1.10866
HIST1H4J	0.4882	-3.5071
HIST1H4K	0.4882	-3.5071
MAN1B1	0.4881	-1.4382
ZC3HAV1L	0.488	-1.1075
ABR	0.4876	-2.54374
EIF3K	0.4873	-2.80323
R3HDM1	0.4872	-2.8755
HIST1H1E	0.4871	-3.38204
MFSD5	0.4871	-2.19013
DYRK1B	0.487	-1.75468
ATL2	0.487	-1.44349
TMED6	0.487	-1.10547
SETD1B	0.487	-1.10518
NUDT15	0.4869	-1.90235
YLPM1	0.4866	-1.10403
CABP1	0.4865	-3.24831
BPGM	0.4865	-2.90968
TXN	0.4864	-2.82344
AKT1S1	0.4864	-2.33677
GREM2	0.4864	-1.10317
LUC7L	0.4862	-5.93483
SYCE1L	0.4862	-1.17792
SLFNL1	0.4862	-1.10231
ABCC2	0.4862	-1.10174
COG6	0.4861	-2.59017
NPFF	0.4859	-1.50097
PLXDC2	0.4858	-3.92273
PRR18	0.4858	-1.61795
KMT5A	0.4857	-2.76554
RPS5	0.4857	-2.38823
HS6ST3	0.4856	-1.09945
NKRF	0.4855	-3.30201
SLC26A4	0.4854	-2.17005
SFSWAP	0.4854	-2.16989
CNOT10	0.4853	-2.5231
AZI2	0.4852	-2.67225
MSTO1	0.4852	-1.09719
IQCJ	0.4852	-1.0969
TRAK1	0.485	-1.09662
NUTM1	0.4848	-1.09606
UHRF1BP1L	0.4848	-1.09577
FAM83H	0.4847	-1.47443
TMEM63A	0.4843	-1.09465
ZNF57	0.4841	-2.10113
USP37	0.484	-3.2536
ARID2	0.4839	-4.34458
PPP1R10	0.4839	-1.09353
BCL2L11	0.4839	-1.09297
FRA10AC1	0.4834	-2.98658
POM121	0.4832	-1.66696
SYNGR1	0.4829	-2.53677
RFC1	0.4826	-2.07422
PRKAR1A	0.4824	-3.1688
SHANK1	0.4824	-2.38304
IL2RA	0.4824	-1.57111
POLI	0.4824	-1.36545
ARFGAP3	0.4823	-1.44443
FAM234A	0.4823	-1.08907
ITCH	0.4822	-2.09406
RPL23	0.4822	-1.49396
CDH3	0.4821	-2.17724
KRTAP24-1	0.4818	-1.18167
OSGIN1	0.4817	-2.09609
TIMP3	0.4816	-1.47391
CCDC137	0.4816	-1.08741
ZNF830	0.4812	-1.08686
JUND	0.481	-2.93021
CHD2	0.4809	-3.48754
ZMYND10	0.4809	-1.63294
PLA2G3	0.4809	-1.14667
WFDC1	0.4808	-1.51401
AHNAK2	0.4808	-1.4129
ECT2	0.4808	-1.0852
GPRIN2	0.4805	-1.55104
SSU72	0.4804	-1.80237
AMDHD2	0.4803	-1.32763
FAM78B	0.4803	-1.08301
RPS8	0.4798	-1.0822
MAB21L3	0.4794	-2.45266
CDK2AP2	0.4794	-1.36072
RPE	0.4792	-4.85386
NPRL2	0.4792	-3.79063
TM9SF3	0.4792	-3.35277
RGCC	0.479	-3.1
SLC5A5	0.479	-1.07921
LMO4	0.4789	-8.27774
RCL1	0.4788	-2.84182
PLLP	0.4788	-2.31812
AKIP1	0.4787	-1.49247
BRINP1	0.4786	-2.80898
GCFC2	0.4784	-1.3474
MORC1	0.4783	-1.63903
PYROXD2	0.4783	-1.07624
LAT2	0.478	-1.07598
PIRT	0.4778	-1.27401
PODNL1	0.4776	-2.08317
ENO3	0.4774	-1.07437
RRP8	0.4774	-1.07383
NUDT5	0.4773	-3.77848
VPS9D1	0.4772	-1.07303
GALNT10	0.4772	-1.07277
FUT11	0.4772	-1.0725
SCAF11	0.4768	-4.69084
TAF1B	0.4766	-1.0717
USP7	0.4763	-1.07091
ATP12A	0.4761	-1.87032
SGCG	0.476	-1.07011
NSUN5	0.4758	-3.17173
CES3	0.4756	-1.83772
ACKR1	0.4756	-1.06906
ZBTB2	0.4755	-4.74474
PBXIP1	0.4755	-1.06853
TRMT13	0.4754	-2.89299
CTSV	0.4754	-2.53332
JMJD6	0.4754	-1.18787
FKBP1B	0.4753	-2.01561
ACSBG2	0.4753	-1.53807
GEMIN2	0.4753	-1.06695
DPM2	0.4752	-2.32254
SIGLEC9	0.475	-2.85502
SMUG1	0.475	-1.06617
CD164	0.4748	-1.19222
DNAJC18	0.4747	-1.06512
PPHLN1	0.4747	-1.06486
TMEM184B	0.4746	-1.06434
INO80B	0.4745	-1.06382
SLC35F6	0.4744	-2.24342
MAS1L	0.4742	-3.05991
TUBGCP5	0.4741	-1.36278
PTP4A1	0.474	-2.09675
C2CD4A	0.474	-1.06226
CPEB3	0.474	-1.062
PHF13	0.4738	-3.53379
VPS4A	0.4737	-2.91933
HIST1H2BL	0.4737	-1.52867
MAATS1	0.4733	-1.06044
FBXW11	0.4732	-5.90054
UCK1	0.4726	-1.27201
ASXL1	0.4725	-1.05941
RPL24	0.4725	-1.05915
HIRA	0.4723	-1.05864
ERC1	0.4723	-1.05838
GLDC	0.4719	-1.69764
EIF4EBP2	0.4718	-2.50963
IGF2R	0.4716	-2.12494
RRP36	0.4715	-2.635
MYO5B	0.4714	-3.01214
PI4K2A	0.4714	-2.41352
TSPAN16	0.4713	-1.05633
DDX25	0.4713	-1.05608
TSPO2	0.4712	-1.93572
PCDH20	0.471	-1.84706
ABCB9	0.4708	-1.10587
IPO13	0.4705	-1.9381
ANAPC16	0.4704	-1.68536
SKA1	0.4702	-3.3351
DIS3L	0.47	-3.00019
RBM22	0.47	-2.81618
WDR4	0.4695	-7.06724
KCTD7	0.4695	-1.05252
RTBDN	0.4694	-1.39169
SBF1	0.4693	-2.366
C1GALT1	0.4693	-1.0515
RSPRY1	0.469	-3.70571
ANP32B	0.4689	-2.74886
CCDC127	0.4688	-1.05075
BLNK	0.4687	-3.61303
CHD1	0.4685	-5.35104
QRFP	0.4685	-2.08581
BRI3	0.4684	-2.66374
PPIL1	0.4683	-3.58294
TRIML2	0.4683	-2.31904
NYAP1	0.4683	-1.51521
ADGRA1	0.4683	-1.04874
SDF2L1	0.4682	-1.69429
ZNHIT1	0.4681	-2.48452
EGFL7	0.468	-1.48772
LTN1	0.4678	-2.29054
MYLIP	0.4676	-4.45429
BET1L	0.4676	-1.04599
TSTA3	0.4671	-3.31735
CCT8L2	0.4671	-1.07818
TEX26	0.4668	-1.04499
FAM50A	0.4667	-3.41541
MS4A14	0.4663	-1.04425
PTMS	0.4658	-1.28375
NOTCH3	0.4658	-1.18176
AUH	0.4658	-1.04301
RRS1	0.4657	-1.79463
TMEM229A	0.4656	-1.79074
DNMT3L	0.4655	-1.40918
SLC18B1	0.4654	-1.04128
ADAM9	0.4651	-1.97764
BCL2L2-PABPN1	0.465	-1.04054
SRP54	0.465	-1.03956
TMED1	0.4648	-2.08316
AKAP6	0.4648	-1.03907
GPT2	0.4647	-5.19407
ZNF311	0.4647	-2.83523
GPSM2	0.4646	-3.06743
NOL4	0.4646	-1.44673
DENND1C	0.4645	-2.14177
AMFR	0.4641	-5.91633
SEC14L5	0.4641	-1.03663
ABHD14A	0.464	-1.71084
FIBCD1	0.4639	-1.50336
IPO7	0.4638	-2.35113
MX2	0.4637	-1.05672
WDR18	0.4636	-1.03517
UPRT	0.4636	-1.03493
R3HCC1	0.4635	-3.90011
HHEX	0.4635	-1.77258
OASL	0.4634	-2.58555
SF3A1	0.4633	-3.39923
IGFL4	0.4632	-1.29593
GRIA4	0.4631	-1.03323
PLB1	0.4631	-1.03299
NCOR2	0.463	-3.94097
PNMAL2	0.463	-1.22376
TMEM143	0.463	-1.15004
EXOSC6	0.4629	-4.07265
HIST1H4C	0.4628	-2.94776
SLC30A7	0.4626	-5.3414
ZBTB20	0.4626	-4.71943
FAM98A	0.4626	-2.8087
NEU1	0.4626	-2.22486
CBARP	0.4625	-1.02963
MBD6	0.4624	-1.02939
ATXN1	0.4623	-2.07328
MIOX	0.4623	-1.62299
GALNT11	0.4621	-1.02867
TRAF7	0.462	-4.34959
DENND2D	0.462	-2.09995
B3GNT2	0.4619	-4.35623
TBC1D22A	0.4619	-1.02796
SPATA2	0.4618	-3.3633
SLC30A1	0.4618	-1.02701
PHLDB3	0.4617	-1.73
ATXN1L	0.4617	-1.02629
RPS6	0.4616	-2.34635
COMMD1	0.4613	-2.41803
FGF14	0.4613	-1.02535
GDE1	0.4613	-1.02511
LACTB2	0.4612	-1.28489
PAG1	0.461	-1.113
DPEP2	0.4609	-3.69077
CKLF-CMTM1	0.4609	-2.3264
CD53	0.4607	-4.00018
DHX37	0.4607	-1.16144
ZNF280A	0.4606	-1.02299
HIST3H2BB	0.4606	-1.02275
PLRG1	0.4605	-3.98656
GFRA3	0.4605	-1.60184
CPT1C	0.4604	-1.02467
WDR48	0.4603	-5.2795
LYZL2	0.4603	-2.49952
LYZL1	0.4603	-2.27948
CAB39	0.4602	-5.71748
IRX5	0.4602	-4.0331
ZSCAN23	0.4602	-1.54624
SHARPIN	0.4601	-2.24034
ZNF561	0.4598	-1.28139
CCDC86	0.4598	-1.01994
TGFB1I1	0.4598	-1.01971
MAP3K7CL	0.4597	-1.87715
DNAJC21	0.4594	-5.62286
TAF6	0.4593	-1.93308
RASA3	0.459	-1.01738
STOM	0.4589	-2.84672
PAEP	0.4589	-1.25831
TGS1	0.4584	-1.01645
EAF2	0.4584	-1.01622
C8orf22	0.4583	-1.01676
PRPF31	0.4578	-1.93385
LIPC	0.4578	-1.01553
HOXC12	0.4577	-1.01507
AMY2A	0.4576	-4.01985
H2AFY2	0.4576	-1.79396
MST1	0.4575	-1.01438
RAD51AP2	0.4573	-2.57224
DNAH5	0.4573	-1.49721
HIST1H2BK	0.4572	-2.81336
RMI2	0.4571	-1.01323
TRPV2	0.4569	-2.03641
ELMO3	0.4565	-1.48069
MBOAT1	0.4564	-2.60504
FAM53B	0.4564	-2.37
RAX	0.4564	-1.01185
MFSD13A	0.4561	-1.01094
SKIV2L	0.456	-1.58104
ATXN7L2	0.4559	-2.05689
ASGR1	0.4557	-1.67756
LMLN	0.4555	-1.73037
LARS	0.4555	-1.00934
PTRHD1	0.4554	-2.33485
CCAR2	0.4553	-2.11698
THAP4	0.4552	-1.99534
PHYHD1	0.4551	-2.15999
FAM133B	0.455	-1.91229
CLYBL	0.4549	-1.16134
CD109	0.4547	-3.17019
RRBP1	0.4547	-2.03283
HIST2H3C	0.4547	-1.40069
HIST2H3A	0.4547	-1.40069
TPST2	0.4547	-1.28743
KIAA1614	0.4546	-1.00594
TGM2	0.4545	-1.23328
ADGRF3	0.4544	-1.00549
PLPPR2	0.4542	-1.00527
RAVER1	0.4541	-5.31442
PHF3	0.4539	-3.91016
KIF1C	0.4539	-2.12749
HTR5A	0.4538	-1.4712
AOAH	0.4536	-1.0037
SLC6A17	0.4535	-1.58756
EME2	0.4534	-2.31083
COQ5	0.4534	-1.30461
CHRNG	0.4534	-1.00258
MED30	0.4534	-1.00213
RNF150	0.4531	-1.00146
CAPRIN2	0.453	-1.00124
CIB4	0.4529	-1.00057
POLR3GL	0.4528	-1.03963
SREK1	0.4527	-3.07934
ZNF445	0.4527	-1.16692
ADPRHL1	0.4524	-1.79922
LST1	0.4524	-1.40886
RFX6	0.4524	-1.01102
ENKUR	0.4522	-1.25192
FAM91A1	0.4521	-3.56514
SCCPDH	0.4521	-2.92036
IL17D	0.4518	-2.34747
GGT5	0.4517	-1.06804
UTP20	0.4516	-1.74084
CLDN5	0.4513	-0.99636
TYW3	0.451	-0.99592
DOK4	0.4509	-1.25368
AGL	0.4504	-2.87318
STARD3	0.4504	-0.99505
KRT74	0.4504	-0.99461
SPATA33	0.45	-2.96673
ICA1L	0.4498	-1.08946
EPC2	0.4496	-2.77343
EHBP1	0.4496	-0.99286
AHCYL2	0.4494	-2.09266
RUSC2	0.4491	-1.93386
DDX1	0.4486	-4.66025
PRR5	0.4483	-0.9909
C20orf141	0.4483	-0.99047
PLPPR4	0.4482	-1.83174
SDC2	0.4482	-1.25816
C1orf233	0.4481	-2.17395
BTG2	0.4481	-1.87666
AFTPH	0.4481	-1.48828
THNSL1	0.448	-2.91443
PATZ1	0.448	-2.24111
EIF4EBP1	0.4478	-1.18929
ZNF628	0.4477	-4.88474
FAM63A	0.4477	-1.49405
CARD9	0.4476	-1.46879
F3	0.4473	-3.7063
NOV	0.4473	-2.59582
ESF1	0.4472	-0.9868
C2orf78	0.447	-3.0347
CCRL2	0.4468	-1.54306
FERD3L	0.4468	-1.37396
MUSK	0.4467	-2.11728
DAPK3	0.4465	-2.17078
FAM98C	0.4464	-1.93471
ARRDC5	0.446	-0.98444
TBX1	0.446	-0.98423
TMF1	0.4459	-1.33533
NSUN2	0.4459	-1.11391
BTN1A1	0.4458	-3.08005
FRAT2	0.4457	-2.3955
HIST1H2BI	0.4456	-4.18195
ALDH5A1	0.4456	-2.46498
NPY4R	0.4454	-2.8067
SLC44A4	0.4452	-0.9821
KRTAP4-4	0.4451	-0.98167
FTO	0.445	-1.91977
UBE2QL1	0.445	-1.55943
FBXO7	0.4449	-3.97583
GNAI3	0.4449	-2.19211
TMEM200C	0.4448	-1.64771
CPS1	0.4448	-0.98019
COL26A1	0.4447	-1.18678
IFNB1	0.4444	-0.97977
ANO2	0.4444	-0.97956
PNMA3	0.4443	-1.71774
EXOSC8	0.4442	-3.53392
LSM2	0.4442	-0.97913
PLSCR3	0.4441	-1.99818
MMP2	0.444	-3.11314
SON	0.4439	-1.17234
SNRNP27	0.4438	-2.51199
PLEKHN1	0.4437	-3.8814
CDC7	0.4437	-2.73
RSPH9	0.4435	-3.00814
CYP2C9	0.4434	-2.38679
DUS2	0.4434	-0.97682
HS1BP3	0.4432	-2.29659
EPT1	0.4432	-2.10476
CFAP77	0.4432	-1.65547
ZFP37	0.4429	-1.65185
TXNDC8	0.4429	-1.52025
CD163	0.4429	-0.98385
NAB2	0.4424	-1.24517
CDHR4	0.4423	-2.19843
CLEC12B	0.4421	-1.55604
CALM3	0.442	-1.59232
TRADD	0.4419	-2.23565
KIAA1551	0.4419	-1.52707
CDK2AP1	0.4418	-3.95124
PPP1R8	0.4417	-4.75721
AVEN	0.4417	-1.60864
ARHGAP44	0.4417	-1.55158
RAET1G	0.4417	-1.50143
APOL5	0.4416	-2.26633
PTCH1	0.4416	-1.39967
EEF1D	0.4413	-1.64267
FAM160A2	0.4413	-0.97079
ACBD3	0.4413	-0.97058
OXTR	0.4412	-1.86233
UBAP2	0.4411	-0.96997
PTGIR	0.4408	-2.24243
TCF3	0.4407	-2.85365
LRIG2	0.4406	-1.68097
MPV17L2	0.4405	-1.47598
TMED5	0.4404	-2.07333
JSRP1	0.4403	-1.74986
HMOX1	0.44	-4.86944
HSP90AB1	0.44	-2.07223
CDK17	0.4399	-3.05179
PSD	0.4399	-1.91021
CABLES2	0.4399	-0.96771
UBXN6	0.4397	-2.64812
AQP3	0.4397	-2.23545
SLC22A15	0.4397	-1.89521
KIAA0895L	0.4396	-1.39895
CENPN	0.4396	-1.2465
GSR	0.4395	-2.91073
WBSCR27	0.4395	-2.00504
ARRB2	0.4395	-1.52713
OSTC	0.4395	-1.14917
NRIP2	0.4395	-0.96628
DDX10	0.4395	-0.96505
GKN1	0.4391	-2.14262
TSR1	0.4391	-1.74554
TTYH1	0.4391	-1.36628
DGUOK	0.439	-2.03141
NFKBIZ	0.4386	-3.36987
TNFSF15	0.4385	-1.43969
SPG7	0.4384	-0.96262
RHAG	0.4383	-2.17891
PSD4	0.4383	-0.96242
CCND2	0.4382	-2.03762
HIST1H1D	0.4381	-2.76523
C9orf172	0.4381	-1.16336
S1PR4	0.438	-1.38434
DLGAP2	0.438	-0.96101
UBTD1	0.4379	-2.68144
HDGF	0.4379	-2.27161
ITGA8	0.4376	-2.23268
TSTD2	0.4375	-3.13953
ZBED9	0.4375	-0.9594
EPHX3	0.437	-2.52543
HEMK1	0.437	-2.35985
PLK5	0.4369	-0.9584
TUT1	0.4369	-0.9582
CDH16	0.4368	-2.43763
RPL22L1	0.4365	-4.71385
MBD2	0.4363	-1.7828
GRIA3	0.4363	-0.9572
TMA16	0.4362	-2.97349
CLEC6A	0.4361	-2.15222
HTRA2	0.4361	-2.09656
GLIS3	0.4361	-1.9585
AHRR	0.4361	-1.76336
VARS	0.4359	-0.95541
EIF2AK4	0.4358	-4.63477
TMEM190	0.4358	-1.73553
ARMCX5	0.4358	-1.32568
GNG8	0.4356	-2.13646
MARCH11	0.4355	-0.95422
DDX28	0.4354	-0.95402
SEMA3F	0.4353	-1.25831
C9orf131	0.4351	-1.79751
PGAM1	0.435	-4.50087
KIAA1755	0.435	-1.02627
CENPF	0.4349	-0.95303
PISD	0.4348	-0.95283
ATP6V1A	0.4347	-1.41537
RUNX2	0.4344	-3.22954
PTGES	0.4344	-1.75783
RFPL2	0.4344	-1.08972
CLEC1A	0.4344	-0.95165
IGFL3	0.4339	-1.23919
SH3TC1	0.4339	-0.95028
KDM5B	0.4338	-1.86815
FXR1	0.4337	-6.10607
HIST1H2BC	0.4337	-2.10616
FAM96A	0.4337	-0.94989
RHBDD3	0.4336	-2.39745
ERICH6	0.4336	-0.94852
AOC1	0.4335	-0.99155
SETBP1	0.4332	-0.94774
KLHL29	0.4331	-1.55543
CPA4	0.4331	-0.94754
MYL6	0.433	-3.25815
SPATA2L	0.4329	-1.73031
SET	0.4328	-1.7863
UBAC1	0.4328	-0.94638
GSK3A	0.4327	-2.21619
EFHC1	0.4326	-1.41127
SCUBE3	0.4324	-1.68673
SLIT1	0.4324	-1.54774
DKK4	0.4324	-0.94541
GABBR2	0.4322	-1.6963
SPTBN1	0.4322	-0.94425
HIST1H3D	0.4321	-3.99309
RSL24D1	0.4321	-1.07898
FAM78A	0.4319	-1.36202
COL4A1	0.4317	-1.26347
DPY30	0.4317	-0.9429
SOX9	0.4315	-1.25023
ATXN2L	0.4314	-1.97385
CD274	0.4314	-0.94232
NIP7	0.4314	-0.94194
KDM7A	0.4313	-1.09264
SDS	0.4312	-1.88634
UROS	0.4311	-0.94117
MCFD2	0.431	-1.47386
SARAF	0.431	-1.13119
CFAP157	0.4308	-2.3323
CCNE1	0.4307	-2.42164
MMP25	0.4306	-0.93945
SLC9A2	0.4305	-0.93926
LSG1	0.4304	-2.72415
CCDC136	0.4303	-2.62291
IGIP	0.4303	-1.06122
BCAS4	0.4302	-2.39391
GPR15	0.4301	-2.10585
PDE4A	0.4301	-1.75663
JPH3	0.43	-1.69312
CLCC1	0.4299	-1.87118
UBA7	0.4299	-0.96575
CCSER2	0.4298	-3.69673
ZNF385D	0.4297	-0.93585
NINJ2	0.4295	-3.3204
GNA13	0.4295	-1.86183
CAMKK2	0.4295	-1.71737
SLC44A1	0.4295	-1.03819
CRYGN	0.4294	-0.93472
RALGAPA2	0.4294	-0.93434
CEP68	0.4293	-1.9838
PUM3	0.4292	-4.55791
FBL	0.429	-0.93359
EIF3A	0.4289	-3.40719
SPATA31D1	0.4289	-2.22477
MANSC4	0.4289	-0.93284
NTN3	0.4288	-0.93265
SLC9A8	0.4287	-4.21789
KIDINS220	0.4287	-3.39581
HENMT1	0.4287	-1.58927
ADORA2A	0.4286	-1.00741
CBLN1	0.4285	-3.42791
PHGDH	0.4285	-0.93097
ABCF2	0.4284	-3.26176
COG8	0.4282	-1.87058
FLYWCH1	0.4282	-0.93004
NLRP1	0.4281	-3.36293
VAPA	0.428	-1.00032
PCDHA2	0.4278	-0.92911
CLINT1	0.4276	-0.92873
SNRPA1	0.4275	-1.8521
PSMB9	0.4275	-1.263
PRSS3	0.4275	-1.16401
A4GNT	0.4275	-0.92855
POLE4	0.4273	-2.46827
ETS2	0.4273	-2.41015
SPATC1	0.4272	-0.92744
DYNC1LI2	0.4271	-0.92725
HUS1B	0.4269	-0.92707
TDRD3	0.4268	-2.71148
ZNF34	0.4268	-2.23106
NOL8	0.4268	-1.91398
RGS1	0.4268	-1.26645
PRMT8	0.4266	-1.0733
FREM2	0.4264	-2.32813
TAOK2	0.4263	-3.37487
CSDE1	0.4262	-2.64544
AGTR2	0.4262	-1.68258
FBXL12	0.4259	-3.88227
CYLD	0.4257	-4.74861
NDEL1	0.4254	-0.92394
FAM228A	0.4253	-2.41518
NTHL1	0.4253	-1.95289
SMTN	0.4253	-1.24038
NANS	0.4252	-3.52238
DLG1	0.4252	-0.92284
CLIC5	0.425	-2.00633
WDFY4	0.4249	-2.10532
SLAMF9	0.4247	-0.92175
RBBP8NL	0.4247	-0.92156
NRF1	0.4244	-0.92102
KIF13A	0.4242	-3.49312
CRAT	0.4242	-1.83386
FRRS1	0.4241	-2.30432
PANX2	0.424	-0.92029
COL4A2	0.4239	-0.92011
LDOC1	0.4239	-0.91993
TRIM8	0.4235	-2.18501
CYP4F3	0.4235	-1.844
OTOF	0.4235	-0.91957
DNAJB2	0.4235	-0.91938
MCU	0.4234	-0.91884
ANGPTL1	0.4234	-0.91866
TRIM39	0.4233	-1.97212
TRIM39-RPP21	0.4233	-1.59541
GPATCH4	0.4231	-1.77725
IFT140	0.423	-0.91758
PPP1R14B	0.423	-0.9174
ESRP2	0.4228	-3.1287
ZFYVE1	0.4228	-2.25835
F2RL3	0.4228	-1.80375
MZT1	0.4228	-1.38787
ZFAND1	0.4227	-1.46445
RNASEH2A	0.4226	-1.04424
COQ7	0.4225	-1.36846
SLC28A1	0.4225	-0.91578
EIF1B	0.4224	-0.91542
MRI1	0.4223	-1.77624
ZNF843	0.4223	-0.97595
CDNF	0.4222	-2.6768
PPP2CB	0.4222	-1.03934
TFAP2D	0.4222	-0.91452
ARHGAP31	0.4222	-0.91435
TP53	0.4221	-3.59784
YWHAZ	0.4221	-3.12799
POFUT2	0.422	-0.91327
DNAH1	0.4219	-2.1635
STAB1	0.4219	-1.47787
FAM64A	0.4219	-0.9131
EGR1	0.4219	-0.91256
UCN3	0.4219	-0.91238
ZNF326	0.4216	-4.19392
ZNF107	0.4216	-1.54205
ST6GALNAC4	0.4215	-3.49731
OST4	0.4211	-2.75495
NR2F2	0.4211	-2.49532
TCF4	0.4211	-2.06017
SLC6A19	0.4211	-0.91078
ECHDC3	0.421	-1.69928
OAS3	0.421	-1.30376
PRDM15	0.4209	-2.70847
PHF20L1	0.4206	-2.69729
PTTG2	0.4206	-0.90937
NLE1	0.4204	-0.90919
C1QTNF4	0.4204	-0.90902
FKBP4	0.4202	-1.81772
GABRD	0.4202	-1.75777
SORBS1	0.4202	-1.56987
FILIP1L	0.4202	-1.23009
COPZ1	0.4202	-0.90866
SHCBP1	0.4199	-2.53878
CERS4	0.4199	-1.77112
ZNF821	0.4197	-1.73616
ZNF510	0.4195	-2.41434
ARHGAP35	0.4195	-2.15138
FEM1C	0.4194	-1.13486
FAM196B	0.4193	-1.11748
PARN	0.4193	-0.9055
FBXO9	0.4192	-3.39697
LRRC4	0.4192	-0.92918
HNRNPA1	0.4191	-1.51909
SULT2A1	0.419	-1.72939
TDRD7	0.4189	-3.47913
GAPDHS	0.4188	-0.90428
CDC26	0.4186	-0.91687
MVB12A	0.4186	-0.90411
RAB11B	0.4184	-1.91534
SLAIN2	0.4184	-0.90341
PHYHIP	0.4183	-1.41488
KRTAP4-2	0.4183	-0.90254
SIRT7	0.4182	-1.43128
ZBED4	0.4182	-1.05108
SMPD3	0.4181	-2.63833
ASNA1	0.418	-0.90168
GCM2	0.4179	-1.02023
TNP2	0.4177	-1.50582
SLC8A1	0.4175	-1.11052
CCDC12	0.4174	-2.44275
CCDC107	0.4174	-1.36646
FOXL1	0.4173	-2.49791
FAIM2	0.4173	-0.92886
MRRF	0.4171	-1.88729
DOCK6	0.4171	-1.54385
EIF3F	0.4168	-2.7055
ZMYND11	0.4167	-5.33603
NCF1	0.4167	-1.67654
HAPLN4	0.4167	-1.52065
SLC25A16	0.4166	-3.6647
KMT2D	0.4166	-2.26597
ADGRA2	0.4165	-4.37952
PLIN5	0.4165	-1.85312
TMEM246	0.4163	-1.93882
CD247	0.4163	-0.89737
TP63	0.4163	-0.8972
CYB5R4	0.4162	-1.751
MYF6	0.4162	-1.23253
GLYATL2	0.4162	-0.89686
GNB1L	0.416	-2.27457
HIST2H2AA3	0.416	-0.89652
HIST2H2AA4	0.416	-0.89652
SLC6A2	0.4159	-2.89729
ANKRD34A	0.4159	-1.45546
CPT1B	0.4159	-1.11777
TPSAB1	0.4159	-0.96153
PLA2G15	0.4158	-2.03739
HIST1H1C	0.4156	-2.98364
DGKA	0.4155	-2.67643
SAT2	0.4154	-1.28901
BRD8	0.4153	-4.11195
KRTAP10-11	0.4151	-2.18204
MS4A10	0.415	-0.89362
C9orf91	0.415	-0.89345
AS3MT	0.4147	-1.72087
ZNF547	0.4146	-0.89295
FBP2	0.4145	-2.62826
PQLC3	0.4145	-1.52252
SPHKAP	0.4144	-1.04912
SLC1A6	0.4143	-1.63922
RCBTB1	0.4143	-1.01703
WEE2	0.4143	-0.89193
ABCC11	0.4142	-2.08876
KCNG1	0.4141	-2.49174
TMEM47	0.4141	-0.89143
GIT2	0.4139	-3.12167
P4HTM	0.4139	-1.1402
ANXA8	0.4138	-3.66497
ANXA8L1	0.4138	-3.01031
CYB5RL	0.4138	-2.12062
ADPGK	0.4137	-3.07048
ZDHHC16	0.4137	-1.9229
ZFYVE21	0.4137	-0.88958
GPS2	0.4136	-1.00863
TMEM60	0.4134	-3.04686
FAM35A	0.4133	-0.88874
TMPRSS3	0.4132	-1.69981
RSAD2	0.4132	-1.48163
RNF148	0.4132	-1.44681
BABAM1	0.413	-1.45022
CDR2	0.413	-0.94698
LRRN1	0.4129	-1.71476
CLCN7	0.4129	-1.42138
CLIP2	0.4128	-2.3684
ZNF202	0.4128	-1.66681
CKAP4	0.4127	-0.88623
PSMA7	0.4126	-0.8859
HIST1H2BD	0.4125	-3.96955
DHX8	0.4124	-2.40893
JARID2	0.4124	-1.79603
ATP6V1C1	0.4124	-0.8854
KIF25	0.4122	-1.37596
UPF3A	0.4122	-0.88491
ANAPC5	0.4121	-2.01415
SMKR1	0.4121	-1.69193
LRCH4	0.412	-1.51474
OGDHL	0.4118	-1.38339
ARHGAP25	0.4117	-1.47378
C9orf170	0.4116	-1.96339
ZNF593	0.4116	-1.06701
TMEM133	0.4115	-0.88292
RAB3A	0.4112	-2.44519
TXLNB	0.4111	-1.67597
SEC61B	0.4111	-0.88226
SLC46A2	0.4109	-2.80954
MEX3D	0.4108	-2.13491
GAS8	0.4108	-1.1749
NWD1	0.4107	-3.10829
CDKN2AIPNL	0.4106	-1.56692
APOL1	0.4105	-2.12728
PPTC7	0.4104	-1.07441
DENND2A	0.4104	-0.88029
DTX3	0.4103	-0.91909
YWHAQ	0.4102	-4.1179
ZNF322	0.4102	-2.40871
SYNGR4	0.4101	-1.22362
M6PR	0.4101	-0.88662
SPSB3	0.41	-3.09477
IGSF10	0.41	-0.87882
MAP6D1	0.4098	-2.41001
PDE8B	0.4097	-0.87849
BEX5	0.4096	-0.87817
ZMYND19	0.4094	-3.65232
HIST1H2BE	0.4093	-2.12955
GON4L	0.4093	-0.87768
BEGAIN	0.4092	-1.20475
GPR151	0.4092	-0.87703
MERTK	0.4091	-1.60799
MYPN	0.4088	-1.85882
BCLAF1	0.4087	-4.3704
SUPT16H	0.4086	-1.95795
DMRTA2	0.4086	-0.87589
HIST1H2BM	0.4083	-2.74814
HIST1H2AM	0.4082	-4.03127
AP3D1	0.4081	-3.82722
TNN	0.4081	-1.72315
SLURP1	0.4081	-1.1692
NSUN6	0.4079	-2.89848
NEUROD6	0.4079	-2.24135
MAGI1	0.4079	-0.93049
TSPAN32	0.4078	-1.1993
IPMK	0.4077	-1.06903
FBXO5	0.4075	-0.87363
FOXRED2	0.4074	-2.70139
SIK1	0.4073	-2.86559
ZNF189	0.4073	-2.8627
CASP2	0.4073	-1.98879
TNFRSF19	0.4073	-0.87266
FAM83D	0.4072	-1.97329
ATP6V1H	0.4072	-0.87218
SLC27A4	0.4072	-0.87186
KLK7	0.407	-3.32081
RNF207	0.4069	-0.87122
COL12A1	0.4068	-1.27992
SWI5	0.4067	-2.09624
ZCCHC7	0.4067	-1.4077
ZNF33B	0.4066	-3.14181
HMGA1	0.4066	-1.83292
ATOH7	0.4065	-1.56593
WNT5B	0.4064	-2.28414
DDX51	0.4063	-1.52377
ZC3H13	0.4062	-4.24862
ZBTB14	0.4062	-3.51129
PCDHB3	0.4061	-1.50094
INTS10	0.406	-3.04132
TOR1A	0.406	-1.48562
DPRX	0.4059	-0.86851
LRP10	0.4059	-0.86835
RDH14	0.4057	-0.98762
PCNT	0.4056	-1.42687
MSC	0.4055	-1.22026
ADGRL4	0.4055	-1.18183
PIKFYVE	0.4055	-1.13516
TRAPPC5	0.4054	-1.10615
HRASLS	0.4054	-0.86708
OSBPL11	0.4053	-1.43485
BAG2	0.4052	-1.79401
TPX2	0.4052	-0.86629
MYCBP	0.4052	-0.86598
DHX33	0.4051	-2.16421
CATIP	0.4051	-0.86582
ZNF140	0.405	-2.53658
TECPR2	0.405	-0.8655
MAPK8	0.4049	-3.4491
FSCN3	0.4048	-2.25913
YAF2	0.4048	-1.81601
DNAJC14	0.4048	-1.15191
C7orf55-LUC7L2	0.4046	-1.76827
CWC22	0.4045	-1.98444
WBSCR16	0.4044	-0.86393
FAM122A	0.4044	-0.86377
SLC30A5	0.4043	-0.86361
PPP2R2A	0.4042	-1.19332
ATP11A	0.4041	-2.15816
LIX1L	0.4041	-1.12757
TMCO3	0.4041	-1.0556
CPN2	0.4041	-0.86314
DDI2	0.4041	-0.86267
NODAL	0.404	-2.32672
B4GALNT3	0.404	-1.88747
SYNPO	0.404	-0.86189
WNT7A	0.4039	-1.08355
NAPSA	0.4038	-1.28149
SHISA9	0.4037	-0.86111
CCDC151	0.4036	-2.52251
PICK1	0.4036	-1.32421
TMEM131	0.4035	-1.79409
TMEM214	0.4035	-0.86049
OXGR1	0.4032	-2.5073
ALMS1	0.4032	-1.29932
ABCD3	0.4031	-1.94421
MKRN2	0.4031	-1.60626
NPTX2	0.403	-2.20195
PGLYRP1	0.403	-1.55908
SNRPG	0.403	-0.85909
BCL2L12	0.4027	-1.93414
TFAP2B	0.4027	-0.85832
LRRC25	0.4027	-0.85816
TCP10L2	0.4026	-1.14983
SMPDL3B	0.4026	-0.85754
TMEM222	0.4026	-0.85739
TMEM14C	0.4025	-3.89182
ALCAM	0.4024	-1.61784
GSTA2	0.4024	-0.94444
CBFB	0.4023	-2.8053
MRTO4	0.4023	-1.92188
PGAM2	0.4023	-1.35443
BIN1	0.4023	-0.856
ZNF564	0.4022	-1.7438
YTHDC2	0.4022	-1.22143
AHDC1	0.4022	-0.85554
RARRES2	0.4021	-0.91418
NGF	0.402	-2.38145
HYAL2	0.4019	-2.28917
C1QTNF6	0.4019	-1.91482
LMO1	0.4019	-1.5569
NAIF1	0.4019	-1.41817
WDR89	0.4018	-3.30182
DEFB112	0.4018	-2.51575
IQCF6	0.4018	-2.04164
WDR37	0.4017	-3.57922
CCL17	0.4017	-2.82989
MIR4273	0.4017	-1.52654
ZNF717	0.4017	-1.52654
DPYSL2	0.4017	-0.85355
TRH	0.4017	-0.85294
RP9	0.4015	-0.85248
KRTAP4-5	0.4015	-0.85217
PSMD9	0.4014	-2.56948
METTL7A	0.4014	-0.98351
MCPH1	0.4013	-0.85172
UBE2Q1	0.4011	-0.99125
CDC25A	0.401	-2.24311
EVPL	0.4009	-0.85035
FAM188A	0.4007	-4.19725
SLC25A25	0.4007	-1.83728
ADAMTSL2	0.4007	-1.3777
LRIF1	0.4006	-1.22638
KLF12	0.4005	-1.0114
DEFB115	0.4003	-2.55945
NAPEPLD	0.4001	-2.46917
ACO1	0.4001	-1.89654
ZFP90	0.4	-1.73087
CD200R1L	0.4	-1.56707
ZNF720	0.4	-1.27141
CEP83	0.4	-0.86728
NET1	0.3999	-2.21972
LHX5	0.3999	-2.08415
RIMBP3	0.3997	-1.17044
ZDHHC15	0.3997	-0.92334
GPR78	0.3996	-1.39885
HIGD2A	0.3996	-1.33399
ST7L	0.3995	-2.99027
CAP2	0.3995	-2.36889
SLC9A5	0.3995	-2.2049
MAPK11	0.3994	-1.49762
CDC40	0.3993	-2.42235
TFAP2C	0.3993	-1.92784
FN1	0.3992	-2.05188
TFPT	0.3992	-0.84493
CCDC102A	0.3991	-2.51039
BCCIP	0.399	-1.56512
DVL3	0.399	-0.84418
HDHD3	0.3989	-1.23087
RPS19BP1	0.3988	-1.40965
KRT27	0.3988	-0.86903
C17orf96	0.3988	-0.84359
CAPZA2	0.3987	-1.94564
RPL36A	0.3986	-1.39077
RPL36A-HNRNPH2	0.3986	-1.05136
TPCN1	0.3986	-0.84225
MUC12	0.3985	-1.08556
WBSCR22	0.3983	-1.88204
HCAR3	0.3983	-1.25011
MYDGF	0.3983	-0.84166
CCDC25	0.3981	-2.19946
HABP2	0.398	-3.11841
C9orf50	0.398	-1.22753
CLEC17A	0.3979	-2.09347
FKTN	0.3979	-1.11526
PNRC1	0.3978	-0.8658
TNFRSF4	0.3978	-0.84018
TOX2	0.3977	-1.75806
TGFBR3	0.3976	-4.25616
HIST1H2AI	0.3976	-1.37066
SMIM13	0.3975	-1.14166
PGAP3	0.3975	-0.83929
GAREM1	0.3974	-2.88492
YPEL5	0.3974	-2.6425
RAP1GAP2	0.3974	-0.83915
NUP205	0.3974	-0.839
DYM	0.3973	-2.759
EDEM3	0.3973	-1.46687
MAP10	0.3973	-1.23313
SH2B1	0.3973	-0.83856
KIAA0319	0.3972	-3.07842
PPFIBP2	0.3972	-1.62986
INAFM1	0.3972	-1.57276
GPR146	0.3972	-1.23196
CAPZA1	0.3971	-2.45427
TGFB1	0.397	-1.07445
SNAI1	0.397	-0.95078
CPED1	0.3969	-2.61092
PLS3	0.3968	-0.83665
UTP11L	0.3967	-0.83621
NKD1	0.3966	-2.56427
ITPRIP	0.3966	-1.99544
NUP160	0.3966	-0.83577
TMEM181	0.3965	-2.04419
DNAJC17	0.3965	-1.85535
SLC2A6	0.3965	-1.52455
SOHLH2	0.3964	-0.83504
SAPCD2	0.3964	-0.8349
PDE4D	0.3963	-5.66729
CTIF	0.3963	-1.31575
PSAP	0.3962	-3.66447
NR1H2	0.3961	-3.55965
MFSD6	0.3961	-2.35923
CDC45	0.396	-0.83388
MSH3	0.3959	-1.18276
FGD5	0.3959	-0.85527
MFSD14A	0.3957	-4.25611
NIPSNAP3B	0.3957	-1.83448
RPL13A	0.3957	-1.77143
GALNT9	0.3957	-1.38646
LRRFIP1	0.3957	-0.8333
UTP23	0.3956	-2.91201
JMJD1C	0.3956	-2.45153
KRTAP12-3	0.3956	-1.10278
ATPAF2	0.3955	-1.83041
TMEM241	0.3954	-1.67976
SPRR4	0.3953	-0.87605
PSMA2	0.3953	-0.83156
USP17L2	0.3953	-0.83128
SPDYE2	0.3952	-1.6839
HSDL1	0.3951	-1.66631
EIF2AK3	0.3948	-1.4296
ANKS6	0.3945	-1.25626
GDF10	0.3944	-3.12583
MEPE	0.3943	-0.82955
PCOLCE	0.3941	-1.24016
PLXNB2	0.3941	-0.87738
HACD1	0.3937	-2.42827
TAAR8	0.3936	-0.8284
HEXDC	0.3936	-0.82826
CYB5D1	0.3935	-1.69321
MGST1	0.3935	-1.31274
SPC24	0.3935	-0.82797
HIST1H4F	0.3934	-3.58508
GPC4	0.3934	-1.91761
NEK5	0.3934	-1.36546
MEGF8	0.3934	-0.93457
ITGBL1	0.3933	-1.18435
ASB1	0.3932	-0.82683
SOX7	0.3931	-1.81141
HES3	0.3931	-0.82921
ZNF431	0.3929	-1.37942
WBP1	0.3929	-1.04246
RABEPK	0.3927	-3.03296
DNAJC27	0.3927	-2.52056
MFI2	0.3927	-1.18403
ZCCHC24	0.3926	-1.36651
UBAC2	0.3926	-0.9459
RNF166	0.3925	-2.66819
REEP5	0.3925	-0.89349
SYPL2	0.3924	-2.88621
ITGA5	0.3924	-2.59545
POT1	0.3924	-2.03665
KAT2A	0.3924	-1.9371
PAIP2	0.3924	-1.56599
TTLL2	0.3924	-0.82371
GIPC2	0.3924	-0.823
AKR1E2	0.3923	-1.97674
COL5A3	0.3921	-2.45659
C1QL3	0.3921	-2.32346
HIST1H4L	0.392	-3.06297
CSTF2T	0.392	-2.05237
COL7A1	0.392	-2.04525
GOLGA6L10	0.3919	-1.47782
HIST1H4A	0.3918	-3.40425
ARL5B	0.3918	-2.87592
DHTKD1	0.3917	-2.50719
FAM105A	0.3915	-1.80809
DEFA6	0.3914	-1.65812
DGCR6L	0.3912	-3.11811
PNN	0.3911	-2.1209
LNP1	0.3911	-1.0505
TMEM167B	0.391	-2.05595
CRTAP	0.391	-1.05775
RAB26	0.391	-0.98233
RNGTT	0.391	-0.81921
CDCA8	0.3909	-1.34589
VPS39	0.3907	-2.5081
SNRPD1	0.3907	-1.50277
TBC1D2	0.3906	-1.71904
KDELR2	0.3906	-0.81851
CPNE4	0.3906	-0.81823
KLB	0.3905	-0.81781
FAM102A	0.3904	-2.3417
PCDHGA6	0.3904	-0.8174
DNAJB4	0.3903	-1.47936
FAM26F	0.3903	-0.91726
CTSL	0.3901	-2.21451
TCAF1	0.3901	-1.08974
SPRED1	0.3901	-1.03996
BTBD8	0.3899	-1.97434
NPC1	0.3898	-3.54551
[truncated: 16,008 more rows]

## Sheet: GFP low versus GFP high
Gene	Log2 FC (MAX)	RSA
MED19	3.0082	-10.0613
MED12	2.6636	-13.6329
STAU1	2.4115	-11.5258
SMARCB1	2.2939	-11.7411
AMBRA1	2.2195	-10.735
RPP21	2.194	-11.2324
THG1L	2.1823	-7.92815
MED10	2.1409	-8.07418
RHEB	2.0551	-13.5604
MTOR	2.0367	-13.3399
RPTOR	1.996	-9.8479
TRIAP1	1.9923	-11.1545
RAB5C	1.9871	-6.94135
CCNC	1.9738	-14.0063
EIF1	1.883	-10.9739
DYRK1A	1.8825	-6.92663
TFAP4	1.8603	-11.4924
CDC42	1.8584	-12.2487
NDOR1	1.8565	-8.988
MED24	1.8407	-9.19917
CTU2	1.8343	-7.91415
OSGEP	1.8309	-10.1587
MED1	1.8155	-8.48397
SMARCA4	1.8077	-7.51131
PGGT1B	1.7619	-10.7778
TOMM20	1.7436	-7.89757
EIF4E2	1.7393	-8.27836
FERMT2	1.7177	-8.35096
GMPPB	1.7066	-6.61906
GTF2H3	1.7042	-9.61667
TRNT1	1.6945	-4.73198
AP2M1	1.6934	-8.87419
CSNK2A1	1.6905	-12.1489
OTUD5	1.6828	-7.85404
TOMM40	1.6824	-6.06917
FOXK1	1.6596	-7.07457
TFRC	1.6506	-9.52784
CSNK2B	1.6495	-11.2902
HYPK	1.6456	-7.29494
PDCL	1.6423	-5.96968
THOC2	1.6295	-3.89875
ITGAV	1.6218	-6.02204
MOCS3	1.6183	-6.46519
IREB2	1.6104	-7.29131
GTF2H4	1.6087	-5.25165
GNAS	1.6084	-12.2216
DPAGT1	1.6051	-10.0207
URM1	1.6	-4.89163
EIF1AX	1.5862	-10.3072
UBR5	1.5803	-10.478
LEO1	1.5792	-6.25952
GSPT1	1.5791	-10.5236
MLST8	1.574	-7.38958
PPP1R11	1.5637	-7.23579
SMARCE1	1.5574	-8.81458
SRF	1.5566	-6.1652
PRELID1	1.5528	-7.19225
SAMM50	1.5386	-10.8553
ZPR1	1.5302	-8.2382
ALG1	1.5127	-4.35016
SARS	1.5069	-4.61926
MED18	1.502	-6.54289
ACTR3	1.499	-8.68154
PKNOX1	1.4951	-5.90805
GLRX3	1.4943	-7.07707
DNAJC3	1.488	-9.73453
PPP1R2	1.4841	-8.9281
ALG14	1.4777	-2.65896
ELP5	1.4768	-5.27592
SERGEF	1.4716	-8.08929
DCAF7	1.471	-8.91047
GTF2H2C	1.4656	-6.09483
GTF2H2	1.4656	-4.1029
CASC3	1.4632	-6.9296
TIMM13	1.4584	-6.75517
THOC1	1.4525	-9.18959
DGCR8	1.4481	-5.75035
MTRR	1.4457	-7.52333
AFG3L2	1.4432	-10.011
DNM2	1.4388	-5.83944
ALG13	1.4241	-7.79926
AGO2	1.4202	-7.44743
ALG2	1.4172	-7.70433
INO80E	1.4162	-10.5577
CPSF4	1.4109	-7.73664
UCHL5	1.4101	-7.75365
UVRAG	1.4087	-8.61539
FCHO2	1.4039	-11.2383
SLTM	1.4037	-11.5016
MED15	1.3978	-2.02321
ACTB	1.3944	-11.0777
RAC1	1.3915	-3.28421
EMC3	1.387	-6.71925
TCEB3	1.3845	-6.57675
TRIM28	1.3816	-8.16068
MCTS1	1.381	-9.78289
RICTOR	1.3796	-5.32121
TOX4	1.3714	-9.40639
KMT2A	1.3692	-9.30579
NUBP2	1.3545	-3.93
DENR	1.3494	-8.59306
CTU1	1.3481	-6.57929
XPOT	1.341	-11.8917
GIGYF2	1.3357	-3.97231
WARS	1.3294	-5.80305
TIMM17A	1.323	-8.48296
RPAP1	1.3222	-5.12925
CDC73	1.3217	-7.5404
CSNK1A1	1.3194	-6.29465
MED23	1.3176	-10.2199
MED6	1.3153	-4.93296
NAA15	1.3125	-10.1411
ACTA1	1.3103	-1.91821
YY1	1.3067	-8.40959
PI4KA	1.3045	-4.88433
PDAP1	1.302	-7.62592
CRLS1	1.2998	-8.90901
CARS	1.2898	-6.64314
FOSL1	1.2871	-8.12922
PAF1	1.287	-2.81798
LAMTOR1	1.2853	-6.56971
PTK2	1.2848	-7.33178
INTS12	1.2846	-4.11293
PCF11	1.2818	-5.04804
MED28	1.2803	-5.86245
AP2S1	1.28	-11.8235
NFE2L2	1.2763	-9.41376
GTF2H5	1.2746	-9.04321
KTI12	1.2675	-7.47687
GARS	1.2665	-3.96588
ASH2L	1.2653	-9.92056
FAM210A	1.2632	-9.2452
GOLT1B	1.2588	-3.43764
EEF1G	1.2583	-8.22375
USP10	1.2582	-7.81208
HSPA8	1.2573	-6.56037
ELF2	1.2484	-9.52349
CREBBP	1.2476	-6.35706
COPS4	1.245	-4.81107
MPV17L2	1.2427	-1.8258
ROMO1	1.2417	-6.04891
NFRKB	1.2414	-5.19415
LAMTOR2	1.2337	-9.06196
CNBP	1.2317	-4.93693
PDPK1	1.2254	-3.16167
MBNL1	1.2253	-9.97482
EMC7	1.2248	-4.59878
MED30	1.2199	-1.80247
GRPEL1	1.2118	-5.3891
ELP6	1.2107	-9.35192
RBBP5	1.2102	-10.9319
MED20	1.2094	-5.1188
MED8	1.2075	-2.42851
LAMTOR3	1.2022	-9.44161
MAPKAP1	1.2014	-8.4949
PYM1	1.2007	-5.00587
ARF1	1.1974	-7.53495
UXT	1.1973	-9.44348
EXOC1	1.1967	-3.4805
TMEM41B	1.1942	-6.93722
AFF4	1.1919	-8.40839
VMP1	1.1905	-8.42124
TMED10	1.1882	-8.45064
WDR82	1.1872	-7.15803
MED16	1.1842	-8.51759
TRMT5	1.1785	-9.78946
ALKBH8	1.1734	-4.94587
GTF2E1	1.1724	-6.15282
ACTR2	1.1706	-6.89575
TADA2B	1.1685	-7.42295
GTF2H1	1.1679	-7.80152
MTMR14	1.1675	-6.92185
TMEM132D	1.1666	-1.73019
PHF12	1.1652	-4.29232
CTDSPL2	1.1582	-7.03199
CPD	1.1565	-8.62051
XPO5	1.1549	-6.16519
IKBKAP	1.1548	-9.00773
MARS	1.1524	-5.94014
NUBP1	1.1507	-3.92594
POLR3H	1.1488	-8.27884
RNF214	1.1412	-7.4805
DNAJA3	1.1404	-4.01985
ARPC4	1.1355	-8.49007
SLC33A1	1.1335	-5.76626
ZNRF3	1.1333	-8.83851
ELAC2	1.1292	-8.41076
SMAD4	1.1278	-3.76147
NELFB	1.1278	-3.59152
CIAPIN1	1.1248	-4.69216
ELP3	1.1234	-6.69738
VPS8	1.1228	-5.19354
EP300	1.1201	-7.51101
HDLBP	1.1199	-6.96631
EXOC4	1.1194	-4.5837
TNS3	1.1193	-8.08334
RPRD1B	1.1154	-8.16899
CCNK	1.1136	-6.54165
MED7	1.1127	-5.0985
TFPT	1.1127	-2.95894
POLR3C	1.1112	-4.66676
THOC5	1.111	-3.48421
AIFM1	1.1096	-9.53516
IPO9	1.109	-8.11456
FARSB	1.1004	-3.0232
MMS19	1.0983	-8.56365
TPRKB	1.0939	-5.05796
SP2	1.0937	-4.91806
CHORDC1	1.0891	-8.784
ELP4	1.0881	-7.18168
FAM103A1	1.0851	-3.63528
MNAT1	1.083	-7.70786
NSFL1C	1.083	-5.14547
DDX6	1.0817	-7.79801
EIF2S2	1.0815	-5.42207
CSTF1	1.08	-4.58727
ARPC3	1.0792	-9.49458
GTF3C2	1.078	-3.23417
PPP4R1	1.0761	-6.02722
SEC62	1.0738	-6.1054
HGS	1.0737	-4.88765
ERCC2	1.0719	-9.67206
MCTP1	1.0707	-1.89899
UBR4	1.064	-7.08725
TNRC6A	1.0639	-1.60094
ITGB5	1.0637	-5.68676
CTR9	1.0617	-7.27678
BPTF	1.0602	-5.92185
ING1	1.0576	-6.7874
TLN1	1.0571	-6.75117
RNMT	1.0538	-3.33596
CDC123	1.0514	-5.67309
TOMM22	1.0488	-4.67953
EIF2B5	1.0486	-4.42118
NCOA4	1.048	-4.48502
SPTY2D1	1.0454	-5.93228
PSPH	1.0454	-2.55336
PPP1CA	1.0453	-8.72275
MED26	1.0436	-2.7642
ILK	1.0431	-5.79338
RPL27	1.0416	-1.96984
DNAJC8	1.0408	-4.95579
GTF3C4	1.0354	-5.69117
MAST2	1.0352	-7.5272
PAPSS1	1.0344	-5.61632
CSNK2A3	1.0343	-1.55615
THAP11	1.0289	-6.49627
MET	1.0286	-7.77533
SRSF6	1.0269	-7.78316
FXN	1.0265	-7.74176
SLC35B1	1.0265	-3.61803
PMPCA	1.0245	-4.36757
ZEB2	1.023	-7.22769
ELL2	1.0216	-7.57889
NR2C2AP	1.0208	-9.42857
LARS	1.0202	-3.90622
TSEN54	1.0198	-4.95218
DICER1	1.0157	-5.11222
FAM96B	1.015	-5.91063
ELP2	1.0113	-8.37501
PISD	1.0113	-1.52343
TSEN2	1.0112	-4.32274
NELFA	1.0104	-2.77075
CCPG1	1.0087	-5.55771
TMEM258	1.0081	-3.81935
SUPT4H1	1.0063	-4.74757
ZBTB7A	1.0048	-8.24303
RFT1	1.0026	-4.9578
SIN3A	1.002	-7.12684
SUPT5H	0.9987	-3.68835
LEMD3	0.997	-7.97226
POLR3F	0.9957	-2.94597
TIAL1	0.991	-8.44591
ATP6V1D	0.9909	-2.92537
RANBP3	0.9885	-4.02941
FNTA	0.9879	-4.65117
DHDDS	0.9874	-1.49452
GPN3	0.9862	-5.40365
FBXW7	0.9855	-8.54008
ETF1	0.9826	-4.25265
HRAS	0.9817	-6.59585
B3GNT6	0.9806	-1.78741
WDR92	0.9794	-5.85528
RPAP3	0.9793	-4.85402
SYVN1	0.9773	-7.75461
MARCKSL1	0.9773	-2.01369
EMC6	0.9771	-7.57651
RRAGA	0.9745	-4.40049
MEN1	0.9743	-6.20864
PHB	0.9742	-6.39312
RUVBL1	0.9723	-2.25107
KDM8	0.9709	-4.40694
HSPA1B	0.9699	-1.46816
HSPA1A	0.9699	-1.46816
TP53RK	0.9691	-6.19743
YARS	0.9667	-4.28181
ZC3H7A	0.9665	-7.02508
PPP1R15A	0.9654	-4.44769
RBM14-RBM4	0.9648	-8.994
AXIN1	0.9646	-5.27209
NAA35	0.9644	-5.56272
RBM14	0.9634	-6.12008
PTBP1	0.9629	-7.34045
USP8	0.9618	-6.5727
THAP7	0.9615	-7.68111
OXCT2	0.9607	-1.45256
TIMM10	0.9605	-4.68163
ARID1A	0.9599	-6.53052
GTF2E2	0.9587	-3.8882
TCEB2	0.9568	-4.69672
SUDS3	0.9561	-3.35317
NCKAP1	0.9557	-7.71882
METAP1	0.9557	-7.28507
DHX36	0.9551	-7.06099
AP2B1	0.9531	-7.35256
ATP6AP2	0.9524	-6.79623
EIF2B3	0.9518	-4.9316
EMC2	0.9515	-7.66621
LAMC3	0.9499	-1.43368
RBSN	0.9494	-4.36321
ELOF1	0.946	-3.92905
UBA6	0.9452	-6.36008
BET1	0.9447	-3.06774
NAA10	0.9443	-6.20481
NXT1	0.9441	-7.85755
CRCP	0.9436	-3.15222
ZNF131	0.9419	-3.9278
BRD2	0.9386	-4.65076
PMPCB	0.9375	-4.03617
UBIAD1	0.9363	-8.98792
RLIM	0.9348	-4.57077
COPS8	0.9348	-2.92041
HSPE1	0.9341	-5.70105
SP3	0.9328	-6.34152
CNEP1R1	0.9322	-3.14585
STX18	0.9313	-2.50135
PRKRIR	0.9307	-5.35018
SRPR	0.9287	-3.34056
MSL1	0.9268	-5.44462
HSCB	0.9261	-6.98805
INTS6	0.9247	-8.40263
EIF2B2	0.922	-4.46536
BIRC6	0.9219	-7.55054
KDM2A	0.9198	-6.64521
GPI	0.9177	-6.63864
CEND1	0.9176	-2.11972
MTMR4	0.9157	-6.55334
ARHGAP44	0.9145	-1.39248
CEP350	0.9143	-4.73403
ZBTB8OS	0.9131	-3.76282
CIAO1	0.9107	-6.21993
RAB6C	0.9087	-6.49483
WDR24	0.908	-7.90676
DDX42	0.9058	-4.20427
KCMF1	0.9047	-4.37287
CDAN1	0.9033	-4.10576
MED14	0.9024	-4.24306
PUS1	0.9023	-1.37718
HNRNPAB	0.9002	-5.71482
SEC61G	0.8999	-6.4771
TPR	0.8991	-3.94534
CTDNEP1	0.8983	-4.54526
WDR7	0.8981	-7.43108
CD320	0.897	-1.37165
ACTR3B	0.8958	-1.37055
MMD	0.8941	-7.72051
EIF2B4	0.89	-7.64486
EXOC3	0.8894	-4.85583
EIF2B1	0.8891	-2.45097
MMGT1	0.889	-8.63722
SSB	0.8879	-6.47472
RPN1	0.8877	-3.20707
FOXF1	0.8872	-6.65812
PHB2	0.8867	-3.22424
THRSP	0.8858	-2.09713
UBALD1	0.8855	-2.77308
PTPN23	0.8844	-3.53293
INO80	0.8841	-3.35669
THOC3	0.882	-5.22334
MED25	0.8818	-5.58728
EPRS	0.8809	-5.53973
PUM1	0.8797	-4.4256
ALYREF	0.8764	-5.38424
EAF1	0.8758	-4.98517
NLGN4X	0.8718	-1.3384
COPS2	0.8697	-5.80568
PCYT1A	0.8688	-6.44913
NXF1	0.8679	-5.81278
CHRND	0.8675	-1.67965
G3BP1	0.8665	-6.25247
CRHR1	0.8664	-1.96118
ACIN1	0.8658	-6.43505
SPNS1	0.8652	-7.97987
GFER	0.864	-5.04868
JUN	0.8637	-4.10213
TBRG1	0.8636	-3.41704
PFDN6	0.8636	-2.32173
HARS	0.8634	-3.84254
POLR2D	0.8631	-3.83386
DHX29	0.8628	-7.46015
AMER1	0.8628	-2.43774
EAPP	0.8619	-3.94587
SRRM1	0.8614	-4.51437
GRB2	0.861	-6.73519
CDK13	0.86	-3.69554
DARS	0.8593	-3.46144
THOC7	0.8571	-4.41147
RIC8A	0.8563	-4.67743
GPN2	0.8552	-4.15083
SEC24D	0.8544	-2.54429
WDFY3	0.8539	-2.4397
YEATS4	0.8524	-4.0747
ATP6AP1	0.8519	-5.80954
POLR3K	0.8515	-5.40424
CPSF1	0.8502	-5.18172
TOMM70A	0.8495	-1.46402
ELOVL1	0.8481	-6.88075
CDK7	0.8473	-4.71635
KRTAP5-7	0.8464	-3.06398
TMEM132A	0.8454	-2.31185
HNRNPH1	0.845	-8.0506
NDUFAB1	0.8445	-3.35506
TMED2	0.8432	-6.86244
DDX39B	0.8402	-2.5651
LYRM4	0.8392	-5.91926
PLK5	0.8389	-1.29052
PRELID3B	0.8384	-6.93486
MRPS18C	0.8375	-3.44017
KRT10	0.8369	-3.45894
RAB6A	0.8358	-4.03396
MUC16	0.8348	-1.28557
TAX1BP1	0.8336	-2.42159
FIP1L1	0.8326	-2.72844
METTL5	0.8317	-5.46895
PAM16	0.8308	-6.60434
BAP1	0.83	-2.5286
PPP2R3C	0.8278	-7.31153
RNF25	0.827	-7.56467
LDB1	0.827	-4.68752
LTBR	0.8257	-1.27324
TEAD1	0.8254	-7.99806
HMGCR	0.8246	-2.9164
CCM2	0.8232	-6.53175
TIAF1	0.8224	-1.45911
ATP2C1	0.8223	-7.59959
LMNB1	0.8215	-6.12966
EEF1A1	0.8195	-2.29702
GTF3C6	0.819	-5.5129
MCM3AP	0.8177	-2.28364
GLDN	0.8157	-1.26343
INCENP	0.8155	-2.89906
SUPT6H	0.8146	-4.54332
EIF2S1	0.8142	-2.19483
EMC1	0.8141	-2.18009
NFYC	0.8137	-1.86659
INTS5	0.8129	-1.48312
DDOST	0.8128	-3.25231
ANKRD52	0.8122	-5.56278
VPS45	0.8121	-6.11534
NGFR	0.8107	-1.25499
HCFC1	0.8106	-2.69641
ARPC2	0.8103	-6.5862
DERL1	0.8101	-6.58269
EXOC5	0.8097	-5.24109
MICALL2	0.8096	-1.25209
FAM60A	0.8093	-6.65553
PPIAL4G	0.8084	-1.73466
MSL2	0.8039	-5.81621
RBM4B	0.8037	-3.36407
DDA1	0.8036	-4.89335
CHCHD4	0.8028	-2.85187
NUDCD2	0.802	-5.3777
NOL9	0.8012	-1.24191
FTSJ1	0.7999	-5.03636
RHBDL2	0.7998	-1.67673
RBBP6	0.7992	-2.64655
RFWD2	0.7975	-5.13617
DPF2	0.797	-8.46848
RBM4	0.7966	-5.27676
ZC3H18	0.7965	-2.6371
CSK	0.7963	-4.38349
NAA30	0.7958	-7.19689
CIDEB	0.7956	-1.94315
LRFN3	0.7948	-1.25092
POLR2J	0.7941	-1.23118
POLR2J3	0.7941	-1.23118
POLR2J2	0.7941	-1.23118
NARS	0.7934	-6.00011
CCDC116	0.7923	-1.22767
AHSA1	0.7922	-5.9352
UBA3	0.7907	-5.50812
FXYD5	0.7906	-1.22573
MTL5	0.7903	-2.92797
CHUK	0.79	-6.39563
MC4R	0.7895	-1.22418
NMT1	0.7894	-4.15684
RPN2	0.7884	-3.5138
GTF3C5	0.7879	-4.58131
PSMA7	0.7848	-1.21958
ESAM	0.7835	-1.21692
CYFIP1	0.7832	-4.99979
TNNT2	0.7829	-1.21617
MORF4L2	0.7821	-3.26106
RELA	0.7817	-5.42442
DLST	0.7814	-4.00865
SRP72	0.7813	-3.67627
RBM33	0.7813	-3.44824
FOXC2	0.7809	-1.21203
MKS1	0.7805	-3.03943
CCDC22	0.7783	-5.03513
TIMM44	0.7779	-2.51124
NUP54	0.7777	-5.59399
WDR61	0.7776	-6.90909
TAF5L	0.7766	-2.97159
SEC14L1	0.7765	-3.06373
DET1	0.7755	-4.73973
KDM4A	0.7746	-4.4147
PDCD10	0.7741	-4.76116
QKI	0.7734	-5.76943
ARID4B	0.7726	-4.48807
BNIP1	0.7722	-5.69269
PPFIA1	0.7722	-2.81255
CSTF3	0.7717	-5.31414
DPH3	0.7709	-6.48859
UBR1	0.7708	-4.22308
TMEM209	0.7699	-2.30302
TIMM9	0.7678	-2.38769
IL12A	0.767	-1.5603
EIF4B	0.767	-1.1966
NACA2	0.7652	-1.52234
EMC4	0.7648	-4.38884
GDAP2	0.7634	-2.29958
ALDH6A1	0.7629	-3.99658
MED9	0.7625	-5.20653
GABPB1	0.7614	-3.75422
TRIM48	0.7609	-2.38558
CTCF	0.7607	-1.30533
FARSA	0.7598	-2.6643
GDPD5	0.7598	-1.98444
GAB1	0.7582	-6.60636
BMPR1A	0.7572	-3.30514
MRPL49	0.7569	-2.01507
GNB1	0.7568	-7.93646
C9orf50	0.755	-1.18138
GTF3C1	0.7549	-4.16415
IGFBP4	0.7548	-1.64789
NR1D1	0.7544	-2.10584
SP1	0.7539	-2.90953
RSAD1	0.7534	-1.88928
PCED1B	0.7533	-1.17792
GPRIN1	0.7512	-1.45659
PPP4C	0.7503	-5.57371
BRK1	0.7503	-2.86308
TMEM71	0.7497	-1.17415
GOLGA8A	0.7485	-1.83987
GOLGA8B	0.7485	-1.83987
WASF1	0.7484	-1.17108
SAP130	0.7466	-4.0087
MIEN1	0.7458	-4.53367
NAV2	0.7455	-1.91073
AKIRIN1	0.745	-4.13942
CCNT2	0.745	-3.79038
METAP2	0.7447	-2.80217
DOT1L	0.7446	-3.7488
SAP18	0.743	-2.641
ATP2A2	0.7422	-5.31147
PELI3	0.7422	-2.47402
CREB5	0.7422	-1.16237
C1orf186	0.7411	-1.16137
YRDC	0.7404	-3.32812
PIM3	0.7401	-3.61459
NUP155	0.7394	-5.03317
SAP30	0.7386	-4.87114
MIR1306	0.7385	-1.84362
SLC25A45	0.7364	-3.09497
HJURP	0.7364	-1.48001
ATAD3C	0.7363	-1.15448
COL8A2	0.7358	-1.15351
PIGH	0.7344	-2.65483
ZNF687	0.7336	-1.15124
MFN2	0.7333	-4.19845
FAM168A	0.7332	-3.62683
SRPRB	0.7316	-3.00287
LBX2	0.7308	-1.14899
POLR3B	0.7303	-4.23227
YAP1	0.73	-3.86262
MARC1	0.7296	-1.14611
CLMN	0.7295	-3.23523
NUP58	0.7292	-4.25959
XAGE1E	0.7291	-5.4543
XAGE1B	0.7291	-5.4543
HNRNPC	0.7283	-2.95721
ACLY	0.7283	-2.06529
CSN1S1	0.7267	-1.14261
ZFP91	0.7257	-3.50333
ANXA6	0.7256	-1.14135
CLK3	0.7247	-7.14696
HSPD1	0.7235	-7.15999
PSMD10	0.7224	-7.916
PPIP5K2	0.7218	-3.99682
HSP90B1	0.7209	-5.98788
SBNO2	0.7209	-1.39506
ATP7A	0.7207	-1.13727
PTPRCAP	0.7201	-1.33386
KRTAP9-4	0.719	-1.29097
MED22	0.7186	-6.64108
TGFBRAP1	0.7186	-3.97533
LMAN2	0.7176	-3.19125
PRR23A	0.7176	-1.13448
AK4	0.7173	-3.01
TBX2	0.7173	-1.13324
DNAJC5	0.7172	-1.81852
SLC22A12	0.7163	-1.1317
RBBP7	0.7153	-6.00163
IER2	0.7153	-1.12985
GLRX5	0.7142	-3.08961
DDX39A	0.7138	-6.00617
CEP126	0.7125	-1.45725
ACACA	0.7105	-4.22244
POLR3D	0.7097	-1.73814
CFAP45	0.7086	-1.12468
RWDD4	0.7085	-1.36912
PI4KB	0.7076	-2.59245
NDUFS5	0.707	-4.19959
ZNF526	0.7054	-1.12106
CCNH	0.7046	-4.5821
MED21	0.7038	-2.50666
FFAR3	0.7036	-1.11957
ZNF479	0.7031	-1.71264
ASUN	0.7031	-1.14428
MTMR11	0.7029	-1.4801
ZNF219	0.7028	-1.11748
ALDH18A1	0.7026	-5.41357
NUDCD3	0.7024	-3.69115
WRB	0.7023	-5.84147
SSSCA1	0.7018	-2.5786
MED29	0.7011	-1.53304
CADPS	0.701	-1.11363
VCP	0.7008	-2.02542
TCAIM	0.7006	-1.11246
ABHD12B	0.7005	-2.99277
SYK	0.7002	-1.11158
BSPH1	0.7	-1.11099
CTSF	0.6996	-3.6726
NPLOC4	0.6994	-2.29742
BEST4	0.6991	-2.88402
PRPF38A	0.6976	-1.10866
IL6ST	0.6968	-6.04774
KLHL35	0.6965	-3.31524
NUDT11	0.6957	-4.29816
CTBP2	0.6951	-6.42478
HNRNPD	0.6947	-5.34281
NFKB1	0.6946	-7.05538
HMGCS1	0.6946	-4.50389
LIMS3L	0.6943	-3.85471
LIMS3	0.6943	-3.85471
Sep 09	0.6935	-1.58625
EIF5	0.6923	-4.11822
DMTF1	0.6911	-5.03043
DDX5	0.6911	-1.72878
LAMTOR4	0.691	-4.02253
IGF2R	0.6909	-1.09945
ZNF507	0.6898	-5.41094
NDUFAF1	0.6896	-1.48733
KMT2B	0.6893	-4.64029
CHD8	0.6888	-8.31635
URI1	0.6875	-4.0846
KAT7	0.6865	-2.93726
NONO	0.6862	-7.42443
MED27	0.6859	-6.06267
CLTC	0.6856	-2.21605
NUDT10	0.6851	-3.42045
CD151	0.6851	-1.09297
PBDC1	0.6839	-8.22909
ZNF207	0.6837	-1.847
TMEM199	0.6835	-2.14389
SAFB	0.6829	-4.79034
MED13	0.6822	-6.93663
KCNQ4	0.6814	-1.26451
RBM25	0.681	-4.26891
CRTC3	0.681	-3.68788
CAMLG	0.6809	-2.77572
BCL11B	0.6807	-3.2972
SUB1	0.6802	-5.67009
VEGFB	0.6798	-1.77819
TDRD5	0.6798	-1.34198
SSBP3	0.679	-4.94109
AGAP7P	0.6789	-1.08383
ATP6V1A	0.6788	-1.08356
FADS3	0.6785	-1.40313
NKTR	0.6784	-6.49291
COPS3	0.6784	-2.68484
EML3	0.6784	-1.76081
ZNF774	0.6783	-1.08165
INTS2	0.6781	-1.69495
NARS2	0.6778	-4.70915
STARD3	0.6778	-1.08029
NELFE	0.6775	-1.48947
SACM1L	0.6771	-1.86836
PARP3	0.6766	-1.07921
MED17	0.6765	-4.59363
DISP2	0.6764	-1.07867
NDC1	0.675	-2.415
RIN1	0.6749	-4.44513
PLEK2	0.6743	-1.55886
ZW10	0.6739	-2.62935
PACS2	0.6723	-1.46621
SSX4	0.6712	-4.01416
SSX4B	0.6712	-4.01416
POLR1C	0.6694	-4.54371
CDIPT	0.6693	-5.6208
TM9SF1	0.6691	-1.80151
PC	0.669	-2.38711
RPL7	0.6687	-1.06932
EEF1E1	0.6683	-2.39999
SLC30A1	0.6676	-3.91173
PSMG4	0.6675	-5.11655
UCN	0.6675	-1.06748
PDGFRB	0.6666	-3.74636
SPATA31A6	0.6663	-1.06617
BMP6	0.6663	-1.0659
SPOP	0.6658	-2.43337
ALG3	0.6657	-1.47611
RBPJ	0.6652	-6.79899
GREM1	0.6649	-1.2874
PPP1CC	0.6644	-7.29269
RABGEF1	0.6638	-2.32805
GOLGA8O	0.6636	-2.32784
FLOT2	0.6635	-1.3422
SEC61A2	0.6633	-1.06122
MPDZ	0.6622	-1.05967
C7orf65	0.6616	-2.9509
PAGE2B	0.6609	-3.14004
PAGE2	0.6609	-2.03348
TMEM91	0.6606	-1.05838
PELI2	0.6602	-1.62703
ZFX	0.6601	-2.14253
INO80D	0.66	-2.13288
CBWD3	0.6597	-3.80243
CBWD5	0.6597	-3.80243
CBWD6	0.6597	-3.49874
EXOC2	0.6585	-2.07579
XAGE5	0.6584	-3.66721
CXCR5	0.6582	-1.6796
RND2	0.657	-2.15514
MMACHC	0.6568	-2.20468
TRIP12	0.6563	-5.24055
TMEM106B	0.656	-1.05176
CALM3	0.6557	-1.0515
PGBD4	0.6553	-2.74467
CLEC2A	0.6546	-1.05024
USP9X	0.6544	-4.80686
LIN52	0.6543	-1.04949
NUDT4	0.6542	-1.04899
AQP12B	0.6541	-1.8194
KRTAP9-2	0.6533	-1.24038
APIP	0.6529	-1.97086
COA4	0.6528	-2.76695
MRPS5	0.6525	-3.36441
STAT3	0.6523	-5.72186
CDC37	0.6513	-1.96381
APC	0.651	-2.70097
POLR3E	0.651	-1.65775
CPT1A	0.6503	-1.98896
ARRDC3	0.6499	-1.04301
HAUS6	0.6499	-1.04276
RHOA	0.6495	-5.64705
TAF6L	0.6494	-6.17223
ENTHD1	0.6492	-1.20047
LPP	0.6491	-1.38797
RRP1B	0.6484	-1.0403
HAUS5	0.648	-1.60079
AGPAT5	0.6474	-1.03931
RBM41	0.6468	-3.65232
HEXIM2	0.6467	-1.73599
PLEKHB1	0.6466	-1.73927
UBTF	0.6465	-2.2493
ZC3H4	0.6464	-1.03736
PTRH2	0.6462	-4.4121
NPHS2	0.6459	-1.39742
SPDYC	0.6454	-3.48971
RPL37A	0.6454	-1.32744
KRT17	0.6446	-1.60242
CHST14	0.6445	-2.16922
KRTAP4-12	0.6441	-1.63599
LRP3	0.6439	-1.40699
GTF3C3	0.6433	-6.95856
MUC7	0.643	-1.41916
SNRPB	0.6424	-1.31976
DDX19A	0.6416	-3.15468
OXA1L	0.6415	-3.49936
SNX11	0.6415	-2.68385
GNG12	0.6413	-6.91551
UQCRB	0.641	-2.46847
HERC2	0.6407	-4.32359
DEAF1	0.6407	-1.02724
PIK3CB	0.6404	-7.15216
PPP1R15B	0.6399	-3.02483
FAM209B	0.6398	-1.02629
SH3TC2	0.6395	-1.35048
OTOP1	0.6392	-1.02535
DMRTA2	0.6388	-1.3337
CYTIP	0.6383	-2.4597
DRAP1	0.6379	-3.77163
RFXANK	0.6378	-1.02369
XPO6	0.6374	-5.9393
ARGLU1	0.6369	-1.02299
LINS1	0.6358	-1.02228
HSBP1	0.6356	-1.46241
IFITM3	0.6356	-1.3412
KPNA6	0.6355	-3.37506
MRPL48	0.6354	-4.50692
PSMA2	0.6354	-1.02064
NXNL1	0.6347	-1.01971
RFX2	0.6345	-1.01924
BTF3L4	0.6343	-4.58769
JAG1	0.6341	-3.18492
PCID2	0.6327	-5.59872
EXTL3	0.6324	-3.04597
CEP162	0.6324	-1.21612
KIAA0408	0.6317	-1.01553
EXT1	0.6311	-4.71593
CTTN	0.631	-4.63661
FAM181A	0.6303	-1.79529
LRRC41	0.6301	-2.97259
GPX2	0.63	-1.20713
NEB	0.6297	-2.09041
RFX6	0.629	-1.01162
NFIB	0.6288	-3.08504
RAPGEF1	0.6286	-5.6742
FZR1	0.6286	-3.12733
SYT13	0.6282	-2.0894
HHIPL2	0.6276	-1.0098
PCSK7	0.6271	-3.15403
DAB2	0.6269	-2.59152
RPL24	0.6265	-1.00821
FUT4	0.6263	-2.90876
VCL	0.6259	-1.18982
ZC3H11A	0.6257	-4.67788
PYGO2	0.6257	-4.66158
SHC2	0.6254	-1.00594
S100A5	0.6252	-1.28036
CNOT1	0.6249	-1.00527
KRIT1	0.6245	-4.36029
EXOC7	0.6233	-3.16982
PTPN7	0.623	-2.11344
CDK18	0.6228	-1.00191
ENAH	0.6227	-1.58523
BLOC1S3	0.6225	-1.00101
PHF21A	0.622	-1.71627
ATG16L2	0.6218	-1.60389
ABLIM1	0.6218	-1.00012
GEMIN7	0.6216	-2.06699
GPS1	0.621	-6.13849
MSI2	0.6192	-5.8517
SRSF2	0.6192	-1.54073
B4GALNT2	0.619	-3.76941
FURIN	0.619	-3.51192
SPZ1	0.6188	-0.99549
SERINC4	0.6184	-1.70844
RGS18	0.6182	-0.99505
GPR156	0.6177	-0.99439
RAC3	0.6176	-1.54236
HNRNPH2	0.6167	-0.99373
API5	0.6161	-6.58219
SLC12A5	0.6161	-0.99286
WDR33	0.6157	-4.29581
THAP1	0.6155	-3.71708
HNRNPL	0.6155	-3.01787
PPCS	0.6152	-3.36042
TCP1	0.6148	-2.48999
PCYT2	0.6143	-2.43946
SLC25A12	0.6143	-1.86941
CLEC11A	0.6141	-1.995
CHGA	0.614	-3.41561
TTC9C	0.6139	-1.65689
CAPN1	0.6135	-1.83262
TMEM183A	0.6134	-0.98917
STARD7	0.6133	-2.48976
CCDC53	0.6132	-4.1057
ATP6V0D1	0.6132	-1.32221
SYN1	0.6126	-2.40655
NACA	0.6124	-1.63694
SLC15A3	0.6121	-2.89617
CRK	0.612	-4.06149
EHMT2	0.6119	-1.53598
POLQ	0.6119	-1.13017
UBALD2	0.6116	-2.95836
TFE3	0.6112	-2.09516
ARID4A	0.611	-2.94851
CCDC120	0.6109	-3.17524
EPN3	0.6106	-2.90999
PABPC4	0.6103	-3.90769
TCEB1	0.6102	-3.68734
MAGED4B	0.6101	-3.03363
MAGED4	0.6101	-3.03363
KRTAP4-11	0.6095	-1.62886
FAM47A	0.6094	-1.61671
DSCR4	0.6094	-0.98316
TENM4	0.6093	-3.22855
HDAC2	0.609	-3.67641
SIRT1	0.6089	-3.89037
EXT2	0.6088	-4.52485
AKT1	0.6084	-3.41006
CRTC2	0.6078	-2.62837
BHLHA15	0.6078	-0.9804
ALX4	0.607	-2.30712
NCR3LG1	0.6069	-1.31783
SLCO2A1	0.6068	-1.34589
MTA1	0.6064	-2.96366
HSD17B12	0.6063	-2.98537
IPO4	0.6059	-1.43126
AZIN1	0.6055	-2.75861
HECTD1	0.6054	-6.79181
COX16	0.6053	-5.62563
GP1BA	0.6052	-0.97661
COL9A2	0.6045	-1.72437
PCDHA5	0.6035	-2.16764
BSCL2	0.6035	-0.97494
INMT	0.6031	-1.75924
NDUFB1	0.6028	-1.75035
FKBP1A	0.6027	-5.11672
JAK1	0.6025	-6.10326
TMEM26	0.6023	-0.97245
JPH2	0.6021	-0.98648
KRTAP2-4	0.6018	-1.30217
KRTAP2-3	0.6018	-1.30217
MED4	0.6013	-4.2103
TAF15	0.601	-1.9918
DNAJC7	0.6009	-3.69279
FAM117B	0.6007	-0.97079
PAK2	0.6003	-2.274
TINAGL1	0.6001	-2.39667
GLE1	0.5998	-1.91589
SPINK13	0.5996	-1.20422
RBM22	0.5994	-0.96914
RPS6KB2	0.5992	-3.30554
POLR2H	0.5989	-2.86833
ANAPC15	0.5984	-2.78185
PPIA	0.5978	-3.02621
ERCC3	0.5973	-4.22515
ADGRF4	0.5973	-0.96668
GABPA	0.5968	-6.01433
B3GAT3	0.5966	-2.19273
FZD2	0.5965	-1.59712
PROX2	0.5964	-2.81888
RSF1	0.5963	-3.20929
CUEDC1	0.5961	-1.629
SMAD5	0.5959	-3.39325
ZCRB1	0.5959	-3.24004
ZBTB41	0.5956	-4.64624
HERC1	0.5954	-3.45171
PURB	0.595	-3.29369
NEFM	0.5948	-0.96302
SESN3	0.5947	-1.06831
SMARCD2	0.594	-2.41246
SDHAF2	0.594	-2.2165
SENP5	0.5937	-0.96181
SERPINA3	0.5936	-3.15097
RHD	0.5936	-2.34109
GAP43	0.5936	-0.96121
NR2E1	0.5935	-0.96101
TSSC4	0.5934	-0.9608
TFEB	0.5933	-0.96597
ANO1	0.5932	-2.65222
OSTM1	0.5931	-1.33388
TEP1	0.5931	-0.9598
LCMT2	0.593	-2.64316
DIAPH2	0.5928	-1.49856
PWP2	0.5919	-0.9586
SRP54	0.5918	-0.958
KIAA1211L	0.5917	-0.9576
LONP1	0.5915	-4.26398
WDR25	0.5913	-3.25112
TXNL4A	0.5912	-0.9568
CENPM	0.591	-1.23989
UBE2Z	0.5908	-2.23549
RHOQ	0.5907	-1.11309
COX7C	0.5906	-1.54641
PSMG2	0.5905	-3.89008
ARAP1	0.5904	-2.63846
ARFGAP2	0.5903	-0.96072
CADM1	0.5896	-3.78542
FANCC	0.5896	-0.95422
MRPL42	0.5894	-1.59561
SPIN2A	0.5893	-3.08694
SPIN2B	0.5893	-3.08694
STX6	0.5887	-0.95264
ATN1	0.5885	-0.95244
VCPIP1	0.5883	-1.81778
KRTAP5-6	0.5881	-2.95234
LTBP2	0.5881	-2.55073
EXOC8	0.5873	-0.95126
TMEM55B	0.587	-6.17389
TRPC4AP	0.5869	-2.55534
TBC1D3	0.5868	-3.13083
TBC1D3F	0.5868	-1.91807
MRPL37	0.5864	-3.26805
NFYB	0.5864	-1.46984
ARL2	0.5862	-4.09245
MGAT1	0.5859	-2.31258
TOM1L1	0.5854	-2.23787
RPAIN	0.5852	-2.65888
NDUFC2	0.5847	-5.37589
NDUFC2-KCTD14	0.5847	-5.37589
LRRC74A	0.5845	-2.54846
PUF60	0.5844	-0.94618
LILRB2	0.5844	-0.94599
PTGER4	0.5842	-2.15005
ERN1	0.5841	-5.01265
SLC24A4	0.5841	-2.34891
DFNA5	0.5841	-1.44994
ARPC5	0.584	-3.44158
SCPEP1	0.5837	-3.34008
FAF1	0.5837	-2.90345
SSH3	0.5834	-2.34778
CCDC3	0.5832	-0.94309
EPS8L2	0.583	-1.20149
MAP3K14	0.5827	-3.57006
MED11	0.5827	-3.05689
IL1A	0.5823	-1.64258
KRT8	0.5821	-0.94117
FARS2	0.5819	-2.32835
LDB2	0.5819	-0.99699
ARHGAP23	0.5818	-1.93447
RFC5	0.5807	-2.433
NHP2	0.5806	-4.82209
SPPL2C	0.5803	-0.93984
SPTBN2	0.5799	-2.31789
NT5C	0.5793	-0.9385
SNRNP25	0.5789	-2.59871
KEL	0.5789	-0.93812
BCO1	0.5786	-0.93755
GAB2	0.5785	-3.49953
TMEM125	0.5785	-0.93717
CHEK1	0.5779	-1.40362
POTEB	0.5777	-1.37462
POTEB2	0.5777	-1.37462
SOS1	0.5774	-5.25533
WAPL	0.5765	-3.2378
C11orf87	0.5764	-1.86255
PIN4	0.5764	-1.41453
SPIN4	0.5762	-1.08694
SNRPD3	0.576	-2.07956
SLC3A2	0.5757	-1.89919
TNPO1	0.5755	-4.60535
CABP2	0.5754	-2.21451
COMMD9	0.5751	-3.63258
TIMM23	0.5749	-3.53823
CCER1	0.5749	-0.93171
WIPF2	0.5748	-0.93134
GLIPR2	0.5747	-1.44937
NPM1	0.5743	-4.47463
C2orf66	0.5743	-1.44454
POLR2M	0.5741	-2.85037
PTGES3	0.5734	-2.30932
CCDC115	0.5733	-4.46906
PAAF1	0.573	-3.33473
TMEM184B	0.5728	-0.92873
FKBP10	0.5725	-1.46186
WASF2	0.5724	-4.28846
SMNDC1	0.5723	-1.61565
SMURF1	0.5723	-0.92818
ARHGEF17	0.572	-3.9131
RNF19B	0.572	-1.5925
PHKG1	0.5718	-2.33597
SPINT1	0.5717	-1.55125
CCL14	0.5715	-2.50595
POLR2F	0.5715	-1.91182
ARSF	0.5714	-0.9267
TMEM14EP	0.571	-1.81261
SPCS2	0.5707	-1.65407
LOR	0.5707	-0.92596
IWS1	0.5704	-0.92578
RAB1B	0.5703	-3.69607
TSGA10	0.57	-0.92504
RNF130	0.5699	-1.03467
MYOM1	0.5696	-0.97289
ACSL4	0.5695	-4.32094
SPRR2G	0.569	-1.35912
SLC52A3	0.569	-1.08658
SERTAD1	0.5688	-1.90183
RPS6KA4	0.5686	-1.30484
BRICD5	0.5684	-0.92302
LYSMD2	0.5682	-1.97834
NFKBID	0.568	-1.33508
LGR6	0.5676	-1.94881
FAHD2B	0.5676	-1.13555
ALDOC	0.5674	-3.36554
BRMS1	0.5672	-2.72154
LRRC37A2	0.5661	-1.96121
MRPS17	0.5661	-1.4627
NFIC	0.566	-4.61409
CMTM5	0.566	-2.03474
EXOSC3	0.5658	-0.9192
TBC1D25	0.5654	-1.03049
GNA12	0.565	-0.9183
RDH8	0.5648	-0.91776
COQ6	0.5647	-2.46542
CLCN4	0.5646	-1.21357
PRMT3	0.5643	-3.68136
RBAK	0.5643	-1.30134
UBAP1L	0.5641	-2.26289
KIAA0100	0.5639	-4.475
GTF2B	0.5638	-3.34723
GMEB1	0.5637	-4.19542
PPP4R2	0.5632	-4.21604
ITPRIPL1	0.5632	-0.92223
DUSP28	0.563	-0.91524
SMARCC1	0.5626	-4.69089
PCOLCE2	0.5623	-0.9147
PCDHB7	0.5619	-1.58845
PFN1	0.5618	-5.35047
L3HYPDH	0.5617	-0.91363
AAMDC	0.561	-2.54273
CYP26A1	0.561	-0.91292
KCNV2	0.5607	-0.91238
IL22RA2	0.5606	-1.13237
UBE4B	0.5605	-4.43929
SRSF11	0.5604	-2.15731
KLHL12	0.5603	-0.91167
TADA1	0.5602	-2.89564
C9orf62	0.5601	-0.91132
CDCA5	0.5599	-1.04609
RHOG	0.5598	-3.13166
ALG5	0.5596	-1.04513
METTL17	0.5588	-2.06297
ATP5G2	0.5588	-1.59016
SYAP1	0.5588	-0.91008
MAX	0.5586	-2.13129
OGT	0.5581	-3.2249
FAM81A	0.558	-1.42869
ZC3H7B	0.5579	-6.53807
IL10RA	0.5578	-2.70692
HECTD3	0.557	-1.717
SNX24	0.5568	-2.84854
TEX22	0.5562	-1.40226
CAPN10	0.5561	-1.26841
C1QL1	0.5558	-0.94129
TMEM230	0.5552	-1.33908
CD74	0.5552	-0.90585
HPSE	0.5551	-1.59588
CEBPE	0.555	-0.93796
CACNG4	0.5548	-1.04242
RHOD	0.5547	-2.94105
RAB29	0.5547	-1.83033
TESK2	0.5545	-2.3559
PFDN2	0.5545	-2.14656
CWC25	0.5544	-0.90411
FNTB	0.5543	-4.15735
FGF19	0.5542	-1.98316
POLA1	0.5539	-2.00207
IARS	0.5534	-1.45022
KLHDC4	0.5533	-0.9405
C17orf96	0.5531	-0.90254
SRSF4	0.5529	-6.35736
SMARCD3	0.5529	-1.61955
UBE2G2	0.5526	-3.39962
NUDT21	0.5525	-1.81293
UNC5A	0.5522	-1.05489
FGF4	0.5517	-3.07088
PDCD6	0.5517	-1.51426
CRHR2	0.5515	-0.90012
FGF10	0.5514	-1.63612
PIGS	0.5509	-2.1768
MATK	0.5507	-0.89875
ZNF513	0.5506	-4.06551
EDDM3A	0.5505	-2.11417
RAD9A	0.5503	-4.45136
EDA	0.5503	-1.25982
TPM2	0.5502	-0.89737
TFAP2D	0.55	-0.8972
TYW1	0.5498	-0.92171
DIRAS3	0.5497	-1.85357
OCSTAMP	0.5496	-0.89652
TERF2	0.5495	-0.89635
SEZ6	0.549	-2.41331
IQCA1	0.5489	-0.89481
RDX	0.5485	-2.6231
PNMA1	0.5482	-3.47474
DNAJB2	0.5482	-1.16799
ZSWIM5	0.5481	-1.99108
CCDC96	0.5481	-0.89379
TGIF2-C20orf24	0.548	-2.29992
AGO3	0.5477	-3.40541
DGKZ	0.5477	-1.81744
KRTAP5-5	0.5471	-0.89244
GH2	0.5469	-1.5709
EGLN1	0.5468	-4.09052
DCSTAMP	0.5468	-0.89159
MASTL	0.5467	-1.07259
FBLN5	0.5465	-3.43014
RINT1	0.5464	-1.65022
PTP4A2	0.5461	-1.67918
SGMS2	0.5461	-1.63837
DTX4	0.5461	-1.3685
MRPL22	0.546	-3.07562
TPM3	0.546	-1.89158
NDUFV1	0.5455	-3.73618
SLC6A4	0.5455	-3.23169
TRIM49	0.5454	-4.0629
TRIM49C	0.5454	-4.0629
PSMD8	0.5453	-1.4848
SH2D4B	0.5453	-0.88874
H2AFX	0.5452	-3.42112
TCN1	0.5451	-1.90108
FCHO1	0.5448	-0.88807
MALSU1	0.544	-0.8874
ANKRD13B	0.544	-0.88723
PPP2R1A	0.5438	-1.9485
TRIP13	0.5432	-2.82589
SCN2A	0.5431	-1.66104
TARS	0.5429	-2.29944
KCTD14	0.5425	-2.7244
REC114	0.5424	-1.22572
CORT	0.5424	-0.96586
TIE1	0.5422	-2.26927
SEC61B	0.5421	-1.91075
PRR18	0.5419	-0.88457
C22orf15	0.5416	-1.06204
ANKRD39	0.5413	-2.35184
KLC2	0.5412	-4.57692
DNAJB12	0.5412	-0.88375
FAM177B	0.5412	-0.88342
DUOXA2	0.5411	-2.1651
HRASLS2	0.5411	-0.88325
EDC3	0.541	-2.33216
SPRY2	0.5408	-0.88259
DAD1	0.5407	-3.04352
TIMM8B	0.5406	-3.10696
PGS1	0.5405	-3.4002
CARTPT	0.5403	-1.17579
C1orf168	0.5402	-1.76235
CENPH	0.5402	-1.02159
CARNS1	0.54	-2.59065
SNX32	0.5399	-3.1719
ARL5C	0.5398	-2.54632
F2	0.5395	-3.2639
SETD1A	0.5392	-4.16033
PSMG3	0.539	-2.3829
F2RL2	0.5389	-3.07207
ALG11	0.5387	-1.25281
ASCL2	0.5387	-0.87865
TRAPPC2	0.5384	-0.87849
MON2	0.5383	-3.34831
PSMD1	0.5382	-2.06086
CPSF3	0.538	-2.60727
MOGAT2	0.5379	-5.60414
SMARCC2	0.5379	-2.52826
CCT7	0.5375	-1.95433
AGBL4	0.5374	-2.41875
MAGEA1	0.5369	-1.88984
CHRFAM7A	0.5367	-2.1517
RPP38	0.5365	-1.32309
MLLT6	0.5363	-2.34159
PHC2	0.5363	-1.66248
TULP1	0.5362	-0.87444
RAB39A	0.5361	-1.36008
GEMIN2	0.5361	-0.92
GAGE2A	0.5359	-2.86108
CEP170B	0.5354	-1.52318
ARRB1	0.5352	-5.34678
TMEM127	0.5348	-3.13519
CCDC81	0.5341	-3.18726
PDZD11	0.5341	-1.52101
ETFDH	0.534	-2.04893
PEX5	0.534	-0.87106
ACTL6A	0.5339	-2.71679
HOXB3	0.5333	-1.83378
OR10G3	0.5331	-1.55079
PTPMT1	0.5325	-6.04109
RRAS2	0.5324	-2.8822
MAP6	0.5319	-2.27592
C11orf94	0.5319	-1.93899
CAPN2	0.5316	-0.89903
ADAD1	0.5315	-1.91904
SEC63	0.5311	-4.28713
EIF5A	0.531	-1.72431
EIF5AL1	0.531	-0.86788
GJA8	0.531	-0.86756
ACOT6	0.5307	-4.0958
BPIFB3	0.5305	-0.86645
PLSCR1	0.5303	-1.49084
FAM72D	0.5301	-2.89039
FAM72A	0.5301	-1.74691
FAM72B	0.5301	-1.74691
KRTDAP	0.53	-1.85297
PGAP3	0.5299	-1.77025
PIP5K1A	0.5298	-3.70666
PDCD2L	0.5297	-0.86456
SPRR1A	0.5287	-1.30645
BSDC1	0.5285	-4.04944
BOD1L1	0.5283	-3.76202
MB21D2	0.5279	-1.52566
PAPOLA	0.5278	-2.81597
PET117	0.5278	-1.92865
KRTAP19-1	0.5278	-0.86267
CDC20	0.5272	-1.15536
TMEM229B	0.527	-3.21088
RCE1	0.5267	-3.96761
ZBTB10	0.5266	-1.76761
HNRNPK	0.5266	-1.70114
USF2	0.5266	-1.21389
PPDPF	0.5266	-0.97567
SGOL2	0.5262	-3.19073
DNAH6	0.526	-0.85971
PTGES3L-AARSD1	0.5257	-3.26701
AARSD1	0.5257	-3.24844
EPM2AIP1	0.5256	-0.87515
CHRD	0.5256	-0.85863
ALKBH3	0.5254	-2.39248
HHLA3	0.5253	-2.10202
ADORA2B	0.5248	-1.77245
EHMT1	0.5246	-2.65708
PYGM	0.5245	-1.92784
FBXO44	0.5245	-1.37719
PMM2	0.5244	-3.18077
HSPA9	0.5242	-3.44279
C2CD3	0.5237	-4.20478
RANBP1	0.5237	-4.10955
TMEM151A	0.5237	-2.26301
BCL9L	0.5237	-1.64735
NSF	0.5233	-2.51462
GNB3	0.5231	-0.85554
GSKIP	0.523	-1.18494
TCEA1	0.5227	-2.89921
COPS6	0.5227	-2.05564
DTWD1	0.5224	-2.68677
GULP1	0.5222	-0.98362
FBXO22	0.522	-2.93808
CASZ1	0.522	-0.8537
DCAF5	0.5214	-4.03902
AARS	0.5214	-1.3272
NARFL	0.5213	-5.65451
HES6	0.5209	-1.22167
MANEAL	0.5207	-1.39314
ZNF408	0.5205	-3.68035
RNASEH2C	0.5204	-3.00134
PYGL	0.5204	-1.86227
KCTD21	0.5204	-1.83167
CCT4	0.5204	-0.85065
CBARP	0.5201	-0.8502
HUWE1	0.52	-6.05244
CBWD1	0.52	-2.53761
SUMO2	0.5199	-2.75544
SSX3	0.5199	-2.06057
NNMT	0.5196	-2.47377
ISM2	0.5196	-1.08452
HSPB7	0.5196	-0.92117
SEH1L	0.5193	-1.5721
SLC25A48	0.5193	-0.84793
FOXD4	0.5192	-0.77491
ULK3	0.5189	-1.77922
EIF2A	0.5188	-4.00131
ITPK1	0.5187	-3.90142
C4orf26	0.5186	-1.41678
VASN	0.5182	-0.84598
MRPL11	0.518	-4.1856
PLSCR5	0.5178	-0.9697
CYP4A11	0.5175	-1.66941
MTF1	0.5174	-1.22354
LPCAT4	0.5173	-4.04345
FAM204A	0.5171	-1.84834
UBL7	0.5169	-2.94299
OGDH	0.5163	-4.93154
FBXO42	0.5163	-1.38434
MRPL10	0.516	-2.12563
HELZ	0.5155	-4.97601
SPAG4	0.5153	-0.8424
INTS3	0.5152	-2.22555
THOP1	0.5152	-0.84225
TEKT2	0.515	-4.71741
PADI2	0.5148	-1.94609
CHRNB3	0.5148	-0.84136
PDE6G	0.5145	-2.37524
KIAA1033	0.5145	-1.67332
DOCK7	0.5142	-1.4124
CASC4	0.5141	-2.57445
SRSF1	0.5141	-2.25688
PRICKLE3	0.5139	-2.34622
GMPR2	0.5139	-1.89199
C8B	0.5138	-1.15694
HSD17B10	0.5136	-2.74792
NRAP	0.5136	-0.83812
BRCA1	0.5132	-5.40511
POTEG	0.5131	-5.23812
POTEM	0.5131	-1.1747
POP5	0.5129	-1.20918
GRIA4	0.5128	-1.77586
PRR19	0.5127	-0.9329
TGFBI	0.5126	-1.95849
ZNHIT2	0.5125	-1.83227
RTTN	0.5124	-1.57663
CANT1	0.5123	-1.80505
RNASEL	0.5123	-1.40121
KIAA0141	0.5123	-0.96886
PRAMEF11	0.5122	-3.51696
PABPC1L2B	0.5121	-3.4926
PABPC1L2A	0.5121	-3.4926
RAPH1	0.5117	-2.08074
USE1	0.5113	-3.2761
CCDC149	0.5113	-1.55755
ESRRG	0.5113	-0.94638
SPANXN5	0.5111	-2.74086
SPANXN2	0.5111	-1.16808
SLC5A9	0.511	-2.0533
CLP1	0.5109	-2.92834
TMEM216	0.5109	-1.94056
RAD1	0.5108	-2.43003
SGPP1	0.5108	-1.83757
PMF1	0.5106	-1.70553
RAP1GAP2	0.5106	-0.98908
CHST7	0.5102	-1.67164
SMARCAD1	0.5101	-1.53577
EFNA2	0.5101	-1.34986
RRS1	0.5101	-0.83156
AIDA	0.51	-3.01194
TMIGD1	0.5099	-3.45757
FAM220A	0.5097	-0.83084
ALDH3B2	0.5096	-4.81417
LRRC4C	0.5095	-1.17872
ACTR8	0.5093	-1.58285
SGIP1	0.5093	-1.45164
ZNF775	0.5093	-1.02182
TRIP10	0.5089	-1.54397
HIST2H2BF	0.5087	-1.42725
CCT8	0.5086	-3.40217
KNCN	0.5086	-0.89018
H3F3A	0.5085	-2.85314
FANCM	0.5085	-1.79639
AHDC1	0.5083	-1.35273
SLC29A4	0.5082	-2.55924
ARID3B	0.5081	-1.46212
FAM160A2	0.5081	-0.82769
SDHD	0.508	-5.68511
ADIPOR1	0.5079	-2.71234
TMEM101	0.5079	-1.28498
COX6A2	0.5076	-1.03474
ANG	0.5075	-3.32832
ZDHHC12	0.5074	-0.82569
HYOU1	0.5073	-3.1902
PPP1CB	0.5072	-4.5825
WFDC6	0.5071	-0.92558
POLD3	0.5068	-3.55297
SLC7A11	0.5067	-3.59404
MAL	0.5067	-1.71769
DCUN1D5	0.5062	-5.16155
RNF145	0.5062	-3.85157
BRF1	0.5062	-2.51779
RAB6B	0.5062	-0.89508
SF3B5	0.5061	-3.98786
SYTL1	0.5061	-3.26705
KRTAP5-11	0.506	-2.62457
HOOK1	0.5057	-1.73883
AP1S2	0.5056	-1.66518
CORO1B	0.5055	-3.88059
TGM6	0.5055	-0.82216
LIMS1	0.5054	-1.56976
FTH1	0.5053	-1.75587
NABP2	0.5052	-6.18095
LRFN4	0.5048	-4.77046
PELO	0.5046	-0.82061
PPP1R14D	0.5044	-2.94009
SERINC2	0.5043	-2.13274
UBE3A	0.504	-6.08406
FDXACB1	0.5038	-2.55649
SERPINH1	0.5037	-1.79657
PARP16	0.5037	-1.26169
ELL3	0.5036	-2.87084
ISCA2	0.5035	-3.88347
CRY2	0.5035	-3.43307
ARF4	0.5034	-1.67646
KIAA0226L	0.5031	-1.10446
PGBD2	0.5031	-0.81781
NOS1	0.503	-0.81754
UBA2	0.5029	-1.94564
CACNA1F	0.5024	-1.34182
MAFG	0.5024	-1.14074
HDAC1	0.5022	-3.1661
THOC6	0.5021	-3.50459
NEO1	0.5021	-3.2001
CATSPER2	0.5021	-1.32376
SSC5D	0.5019	-0.81559
GNG10	0.5018	-0.81546
AGO1	0.5014	-0.81463
DYNC1H1	0.5013	-0.839
PLBD1	0.5012	-0.81394
OSBPL3	0.5011	-0.81366
PTGER3	0.5009	-1.80556
TRIM43	0.5009	-1.35227
SERPINA10	0.5008	-1.68272
NOP9	0.5008	-0.85334
DHX9	0.5007	-0.8404
MGEA5	0.5003	-2.66085
ZDHHC24	0.5003	-2.16529
TTC9	0.5003	-0.9864
PIK3CA	0.5002	-3.29683
MDK	0.5002	-2.19747
SLC26A7	0.5002	-1.21887
GTPBP2	0.5001	-5.35559
SUPT7L	0.5	-2.34265
SLC20A1	0.4999	-4.79539
DNAJA1	0.4998	-2.79994
NRF1	0.4998	-2.19869
STRA13	0.4996	-0.81037
BLCAP	0.4994	-3.40924
TOE1	0.4994	-2.27044
AEBP1	0.4993	-1.09395
WDR76	0.4992	-2.54087
DBN1	0.4992	-2.09828
TMEM64	0.4991	-0.80955
SLC6A13	0.4991	-0.80942
PDLIM7	0.499	-4.18427
RGS6	0.4988	-2.44418
RNF103-CHMP3	0.4988	-0.96108
ENDOV	0.4982	-2.97137
PGA5	0.4982	-1.49166
PGA3	0.4982	-1.47205
PGA4	0.4982	-1.47205
SPG21	0.4981	-4.8053
HK3	0.4981	-1.26213
FGFR1OP	0.498	-3.97175
ATP5O	0.498	-2.22733
TJP2	0.498	-0.80738
UBE2Q2L	0.4979	-1.39064
HYAL3	0.4979	-0.80657
DNAJC14	0.4978	-0.80643
KLF8	0.4976	-1.69422
ADRM1	0.4975	-1.54245
MAGEB3	0.4975	-0.83703
GGT6	0.4972	-1.1039
IL1R1	0.4971	-6.27714
VKORC1L1	0.4971	-4.17185
U2SURP	0.497	-2.53863
PRAMEF1	0.497	-1.42045
MED31	0.4969	-2.85048
URGCP	0.4968	-1.01344
SAMD8	0.4968	-0.80401
TIGD1	0.4966	-0.96217
CEP152	0.4964	-2.55347
BBS12	0.4963	-2.62308
MRPL44	0.4963	-2.07684
ATP6V0B	0.4958	-4.60495
KIAA1614	0.4958	-1.85201
TMEM234	0.4958	-1.02991
UBQLN2	0.4956	-2.61761
PHOSPHO2-KLHL23	0.4956	-1.07932
YIPF3	0.4956	-0.80227
AMD1	0.4955	-2.13717
ATR	0.4952	-2.37944
MAP3K9	0.4952	-1.89442
IL37	0.4952	-1.63547
PLOD1	0.4951	-1.61671
ETV7	0.495	-0.8008
HIPK4	0.4948	-0.8004
RBM3	0.4947	-2.84587
TMEM39B	0.4946	-2.59174
CCDC58	0.4942	-1.65232
FOXQ1	0.4942	-0.7996
RBMS1	0.4941	-2.87067
ALG8	0.4937	-4.87742
RTF1	0.4937	-2.83832
DGAT2L6	0.4936	-1.49281
GNRHR	0.4935	-1.4765
GOLGA8N	0.4935	-1.46824
ASNA1	0.4932	-1.66056
DBNL	0.4931	-1.54835
MMS22L	0.4929	-0.88347
DNAAF2	0.4928	-2.16706
MAGED1	0.4928	-0.79709
RAP1GDS1	0.4926	-4.42597
HDAC5	0.4926	-1.69685
LRRC37A	0.4925	-1.53206
AKIP1	0.4925	-0.79604
ATF7IP	0.4924	-1.50467
CFL1	0.4923	-2.25416
VN1R4	0.4922	-0.79551
ASRGL1	0.4921	-1.7403
MAGIX	0.4921	-1.70468
CCDC144A	0.4921	-0.8663
DAP3	0.492	-4.5264
DDX52	0.4919	-1.44794
SCNM1	0.4916	-4.24674
PPP2R1B	0.4915	-1.50505
LEPROT	0.4914	-1.37388
ADAMTS10	0.4914	-0.79433
SERF2	0.4913	-4.01005
MAP7	0.4912	-1.14053
MUS81	0.4911	-3.57954
CYP4B1	0.4911	-2.95855
UCP3	0.4911	-2.67466
RAE1	0.4911	-2.34978
KRTAP5-8	0.4908	-2.86777
LIMD2	0.4907	-1.28538
BEND4	0.4906	-0.94755
ZNF736	0.4906	-0.83406
CTNND1	0.4905	-3.01252
SSX2	0.4903	-3.11496
SSX2B	0.4903	-3.11496
SYNE3	0.4903	-2.54336
COL1A1	0.4902	-2.29394
MRPL21	0.4901	-5.26307
OPA3	0.4901	-0.79108
PPP1R7	0.4898	-3.62435
NDP	0.4897	-1.08558
SLC25A34	0.4894	-3.38418
FAM120C	0.4892	-2.20235
NBPF3	0.4892	-1.36847
NPAP1	0.489	-2.17032
ARPP19	0.4888	-3.71779
KRT222	0.4888	-1.91896
PANK3	0.4887	-4.05538
FUT11	0.4885	-0.78836
GPR119	0.4882	-0.78772
DNMT1	0.4881	-0.78733
SEC16B	0.488	-0.78708
SIX5	0.4877	-0.85732
NUAK2	0.4877	-0.82041
OPA1	0.4876	-1.9607
IQSEC2	0.4873	-2.97682
IKBKB	0.4873	-2.48102
SSTR1	0.4872	-1.91972
MAGEB4	0.4871	-0.89559
SSX7	0.487	-1.64164
BMP15	0.487	-1.06596
DDX46	0.487	-0.7849
ARHGEF11	0.4869	-1.82167
FAM181B	0.4868	-2.52895
POLD4	0.4867	-2.33986
PPIP5K1	0.4867	-1.84954
SPAG5	0.4866	-2.79016
CFP	0.4865	-1.27526
SRP19	0.4863	-1.12726
UNC79	0.4862	-2.23457
PSMB5	0.4862	-1.52597
MZF1	0.4862	-0.78312
CASC1	0.4859	-1.29905
PDHA1	0.4858	-2.71544
SRPX	0.4858	-1.29219
IRAK1	0.4856	-3.8116
CLDN18	0.4856	-1.67406
KIF18B	0.4856	-1.42864
ATAD3A	0.4855	-1.11055
APOBEC3F	0.4855	-0.78172
GNL3L	0.4854	-0.78147
FOXP4	0.4852	-0.79154
MRPL16	0.4851	-2.77357
NIPA2	0.485	-2.91554
MAGEB6	0.4848	-2.98541
MRPL38	0.4847	-2.8491
MVK	0.4847	-1.87645
ACBD6	0.4847	-0.78046
NDUFB4	0.4845	-2.44698
FAM216A	0.4844	-0.77971
ITGB1	0.4844	-0.77958
CCR9	0.4842	-0.77945
GPATCH2L	0.4841	-1.30985
KIAA0391	0.4839	-1.68771
PRAMEF5	0.4836	-3.95143
PRAMEF6	0.4836	-2.55279
MTRF1L	0.4836	-1.2483
CCNE2	0.4836	-0.7782
TIMM8A	0.4835	-3.30946
PLEKHH1	0.4833	-1.19117
PAK1	0.4831	-2.45385
MRGPRX1	0.4831	-1.97996
MKL1	0.483	-1.55638
OPHN1	0.4829	-0.8662
FRZB	0.4829	-0.77682
ZNF286B	0.4828	-0.7767
SNCB	0.4827	-2.03474
FLVCR2	0.4826	-3.23294
EOMES	0.4826	-0.7762
IBA57	0.4825	-0.77582
VSTM2B	0.4824	-2.01027
PTCHD1	0.4824	-1.15167
CASP6	0.482	-1.26529
ZNF706	0.4818	-2.29284
TBC1D17	0.4818	-0.77483
ZNF831	0.4817	-0.77471
GJD3	0.4816	-1.31026
NDUFS3	0.4815	-3.63812
ZBTB37	0.4815	-0.77433
CEP164	0.4814	-3.45206
KIAA0319L	0.4813	-0.77384
HMGB4	0.4812	-2.18618
TCL1A	0.4809	-3.13585
MYO18A	0.4809	-2.0046
WDSUB1	0.4808	-2.15483
ARHGAP15	0.4807	-2.03184
PCDHA11	0.4807	-1.32754
MSN	0.4806	-3.27294
TXLNA	0.4801	-0.80971
ENTPD6	0.4801	-0.77161
PRF1	0.48	-1.88654
GAGE12J	0.4798	-1.41637
CEP57	0.4796	-2.11683
TRPM1	0.4796	-1.59848
CITED1	0.4796	-1.16567
CTXN2	0.4795	-1.77899
ADAR	0.4792	-3.89545
FAM47B	0.4791	-1.82908
CHKA	0.4789	-2.38877
GALNT13	0.4788	-2.54378
TSPAN18	0.4787	-2.04457
PRAF2	0.4787	-1.77288
PLB1	0.4786	-1.91021
AURKC	0.4784	-1.23739
PCDHGA4	0.4783	-0.7683
KNSTRN	0.4781	-3.07585
TMC6	0.4781	-1.07469
NKX2-2	0.4781	-0.76794
MRPS24	0.4779	-3.12085
SSH2	0.4778	-2.3625
ARL4A	0.4777	-2.32715
GSX2	0.4777	-0.76757
OR5AU1	0.4776	-3.12364
FOXA1	0.4775	-1.80614
CDKN2C	0.4775	-1.63152
PLSCR2	0.4775	-0.81048
GRB7	0.4773	-2.45888
SLC35G3	0.4772	-0.76623
FZD4	0.4771	-0.76611
CDH2	0.4768	-1.04554
ACVR1	0.4766	-3.74162
MCAT	0.4766	-1.23202
CIZ1	0.4765	-0.76514
FBXO3	0.4764	-2.74398
SLC39A11	0.4763	-0.76478
NOTO	0.4761	-0.96571
ALG6	0.476	-3.27545
NEDD8	0.4759	-0.95698
PPP4R3A	0.4757	-4.26665
NBN	0.4757	-0.76393
PDE2A	0.4755	-3.14901
SPTB	0.4754	-2.61811
PLA2G4B	0.4753	-1.82497
NADK	0.4752	-1.41063
CCZ1B	0.475	-2.88758
LASP1	0.475	-1.91697
IRF1	0.4749	-0.98782
PSMB2	0.4749	-0.76237
GTF2A2	0.4749	-0.76189
BFSP1	0.4747	-0.97437
LIN54	0.4745	-3.74717
MMP13	0.4745	-1.95742
MPO	0.4745	-1.84931
GALNT3	0.4744	-1.98508
ING2	0.4744	-1.89368
LAGE3	0.4743	-1.68757
EHD3	0.4743	-0.76057
ZNF648	0.4743	-0.76045
TUBD1	0.4742	-1.57839
DYNC1LI1	0.4742	-0.75997
PPP1R3G	0.4742	-0.75986
SUGT1	0.4739	-2.17548
NR0B2	0.4739	-1.74546
IQCC	0.4739	-1.21407
CLDN2	0.4739	-1.14061
DSG4	0.4738	-0.75914
TBC1D10B	0.4737	-3.21874
HNRNPU	0.4737	-2.87189
CELF1	0.4736	-3.22212
FGD1	0.4735	-4.23447
PHOX2A	0.4735	-1.71205
IGSF21	0.4735	-0.94756
KRTAP5-10	0.4734	-3.18863
MRPL52	0.4733	-3.11125
NDST1	0.4732	-3.52436
ZCCHC4	0.4731	-1.32948
MMP27	0.473	-1.6091
SLC52A2	0.473	-1.36354
TEX12	0.4727	-1.54969
TEKT5	0.4727	-0.75724
PRKCE	0.4725	-1.2828
CCDC84	0.4722	-2.25853
CAPRIN1	0.4721	-2.47717
LYPLA1	0.472	-1.57526
PTGER2	0.472	-1.20002
PLA2R1	0.4719	-1.1896
CLPB	0.4718	-3.4772
RIN3	0.4718	-1.99315
RPS8	0.4717	-0.84175
SNW1	0.4715	-1.86967
URB2	0.4715	-1.21979
NTN4	0.4714	-0.75476
KDM4D	0.4713	-2.13477
RNPS1	0.4713	-2.05288
IGHMBP2	0.4709	-1.94259
DPY30	0.4708	-1.86087
ZNF630	0.4708	-1.85844
PIK3C2A	0.4707	-3.28268
CNTN5	0.4707	-2.66033
DYNLRB1	0.4707	-0.7537
CRKL	0.4706	-6.00432
LRRIQ3	0.4706	-2.67166
GLRX	0.4706	-1.69489
RPS7	0.4705	-1.78623
PMF1-BGLAP	0.4704	-0.84195
C2orf69	0.4704	-0.75241
BAK1	0.4703	-0.75218
VBP1	0.4701	-2.16804
PLAG1	0.47	-0.919
ENSA	0.4695	-2.63082
ACOT2	0.4694	-1.85709
CCM2L	0.4694	-0.75136
CCDC93	0.4693	-2.44812
MDH1	0.4693	-0.7509
SLC16A6	0.4692	-0.75066
CBX3	0.4691	-1.37364
RPP30	0.4689	-1.67711
GYPC	0.4689	-0.93704
CAP1	0.4688	-3.62589
ODF3L1	0.4688	-1.04434
BMF	0.4688	-0.75008
PRX	0.4686	-1.30497
RANGAP1	0.4686	-1.11611
MAGEE1	0.4686	-1.03191
PCNXL3	0.4685	-3.44804
STEAP3	0.4685	-2.92825
PRMT9	0.4685	-1.68962
PAQR7	0.4685	-0.98781
MRPL45	0.468	-4.89669
TLK2	0.468	-3.39697
B3GALT1	0.468	-2.08025
FAM71D	0.4678	-2.63224
RPRD1A	0.4677	-3.6451
ELMOD2	0.4677	-1.86
PGD	0.4677	-1.32038
SSX1	0.4676	-3.97203
TMEM251	0.4676	-1.56045
EIF4G2	0.4674	-1.83926
LRRN2	0.4674	-0.96438
YPEL4	0.4671	-0.74627
COMMD3	0.467	-1.16831
ZFPM1	0.467	-0.74604
PPARGC1B	0.4669	-1.89008
DOHH	0.4669	-1.4838
ABI3	0.4668	-2.30042
SLC41A1	0.4668	-0.74546
ZNF354C	0.4667	-3.15437
LURAP1	0.4666	-1.39245
PCSK1N	0.4666	-1.18791
ELL	0.4665	-2.44162
C14orf37	0.4665	-1.39387
POTEH	0.4661	-1.90871
MPC2	0.4659	-0.7805
TBP	0.4657	-2.73749
MAD2L1BP	0.4657	-1.04748
POLD2	0.4656	-4.78946
ZBED6	0.4651	-1.44316
PYROXD1	0.465	-2.30174
TAS1R3	0.465	-0.94788
EXOSC4	0.4649	-1.41034
PGAP2	0.4649	-1.35901
GSPT2	0.4648	-2.745
DUSP3	0.4647	-0.74203
RPGRIP1	0.4645	-2.65412
IFI35	0.4645	-1.89775
TCEA3	0.4645	-1.24398
ERGIC1	0.4644	-0.85854
UBR7	0.4643	-1.23081
PRSS50	0.4643	-0.74135
GOLM1	0.4641	-1.13725
GIP	0.4641	-0.7611
DPP3	0.464	-5.77542
FAM153B	0.4635	-1.18128
FAM153A	0.4635	-1.03106
SNCA	0.4635	-0.9763
ZPBP2	0.4632	-3.10434
DZIP1L	0.4632	-2.3311
TMEM30B	0.4631	-1.49146
ATP6V0A1	0.4629	-4.28148
DLL3	0.4627	-0.80516
TMEM241	0.4626	-0.73898
PLA2G12A	0.4625	-2.50189
GTF2F2	0.4625	-1.85809
CPSF2	0.4624	-2.80248
RPL9	0.4624	-0.7383
BSN	0.4622	-1.02526
SUPT20H	0.462	-2.55382
PNMAL1	0.4618	-0.84462
PBXIP1	0.4618	-0.7374
MRPL27	0.4616	-4.48426
LCK	0.4615	-2.66126
COMMD4	0.4612	-3.81865
MMP14	0.4612	-1.42003
TIFAB	0.4611	-1.4252
GABRB3	0.461	-1.38716
ZXDA	0.461	-1.23659
MRPS21	0.4609	-2.69536
ADRBK1	0.4608	-3.17461
ATXN3	0.4607	-5.59999
UBE2A	0.4607	-5.03833
GABRA5	0.4607	-2.87039
SYNE2	0.4607	-1.96569
USP32	0.4606	-2.35978
ARHGEF35	0.4606	-0.73516
TGM5	0.4604	-2.59835
FABP6	0.4604	-1.28949
OTOS	0.4603	-1.08699
CECR2	0.4603	-1.03084
ZFP69	0.4602	-3.55121
TMEM59	0.4601	-0.73405
PNCK	0.4601	-0.73394
SNTG2	0.46	-1.40135
IZUMO2	0.46	-0.73382
RXFP3	0.4599	-1.66293
CHP1	0.4597	-2.2427
CD300LB	0.4597	-1.32639
AR	0.4596	-1.67047
MEAF6	0.4596	-0.73294
SETD3	0.4595	-4.43396
MYZAP	0.4595	-1.20279
CHRM4	0.4594	-2.82774
CATSPER1	0.4594	-2.67315
PRPF38B	0.4594	-1.27066
APCDD1	0.4594	-0.73216
ENTHD2	0.4593	-2.91064
KIAA1191	0.4592	-2.13111
DIRC2	0.4591	-2.01937
RSPH14	0.4591	-0.73183
SLC45A2	0.4586	-1.7366
FAM188B	0.4586	-1.73589
CSTF2	0.4585	-3.1488
GJC1	0.4584	-0.73083
PRSS8	0.4583	-0.77121
FAM198B	0.4582	-0.73028
VPS13D	0.4581	-2.69371
UBE2R2	0.458	-5.39031
CKMT1A	0.458	-2.66258
CKMT1B	0.458	-1.74678
P2RY6	0.4579	-5.03145
CNTROB	0.4577	-0.7294
GRID2	0.4575	-1.65794
NDNL2	0.4573	-2.63801
ZNF330	0.4573	-1.77366
DPCR1	0.4573	-0.72852
PCBP3	0.4572	-0.72841
RIC1	0.457	-2.39962
KRTAP1-3	0.457	-0.97022
NPIPA1	0.457	-0.90081
GIF	0.4569	-1.11248
GGPS1	0.4568	-3.8237
GCOM1	0.4567	-1.01744
CBR1	0.4567	-0.72754
UBE2D4	0.4566	-2.95777
PRDM11	0.4566	-2.30188
POTEI	0.4566	-2.02907
ZNF865	0.4565	-2.5265
SSX5	0.4565	-1.60404
MTMR8	0.4564	-2.4313
SAMD4B	0.4563	-2.93387
ASIC4	0.4563	-0.89701
KANK1	0.4563	-0.72656
LCA5	0.4561	-0.7259
SNTB1	0.456	-0.72579
SOX21	0.4558	-0.72547
C19orf70	0.4555	-0.72492
SLC36A3	0.4554	-1.4636
SUSD6	0.455	-3.25674
ARRDC1-AS1	0.4549	-1.21239
TUBGCP4	0.4546	-1.7217
GPR179	0.4546	-1.72151
OAZ1	0.4543	-0.72362
MLPH	0.4543	-0.72352
ZCCHC11	0.4541	-2.16358
SRRT	0.454	-0.81772
FSHR	0.454	-0.72298
NPC2	0.4539	-3.06601
TM7SF2	0.4532	-1.79956
DHRS4	0.4532	-0.72222
AMBP	0.4531	-0.72377
REG3G	0.453	-0.72157
SMCO4	0.4529	-1.60054
SLC25A51	0.4528	-2.14325
PRAMEF13	0.4528	-1.0808
ATHL1	0.4528	-0.72125
FCF1	0.4528	-0.72104
HCFC2	0.4527	-3.93891
IFI27L1	0.4526	-1.32287
TTC22	0.4525	-1.73251
STT3B	0.4525	-1.61169
MZT2A	0.4525	-0.72029
GSTA2	0.4523	-0.71997
COX8C	0.4521	-5.06157
NOP10	0.452	-4.20363
C8orf59	0.452	-1.76421
MRPL4	0.452	-1.11509
SERPINA11	0.4518	-2.45923
ARSB	0.4517	-1.03128
PFDN1	0.4516	-1.36761
CHD4	0.4516	-0.71836
RAB42	0.4515	-2.94039
TMEM92	0.4515	-0.71826
PNP	0.4514	-2.11895
DNM1L	0.4513	-2.906
KCNE5	0.4511	-0.7174
SLC1A7	0.4509	-3.24572
[truncated: 16,008 more rows]
