# Supplementary material for: Functional CRISPR screening identifies the ufmylation pathway as a regulator of SQSTM1/p62
Source: eLife. 2016 Jun 28;5:e17290. doi: 10.7554/eLife.17290 (PMC4924995; doi:10.7554/eLife.17290)
Supplement: Figure 2—source data 2. — DOI: http://dx.doi.org/10.7554/eLife.17290.006 [file elife-17290-fig2-data2.xlsx]

## Sheet: high versus low
sgRNA sequence	Gene symbol	Genome-wide GFP-SQSTM1 Log2 FC	Mini-pool GFP-SQSTM1 Log2 FC	Mini-pool SQSTM1 Log2 FC
TCTGGAAACGGAGGATGCGG	ATG9A	2.7467	4.9028	3.1728
CAGGTGCTGGTGGTCAATGG	RB1CC1	2.6359	5.2365	3.2567
GCCACATCTCGGAGCAACTG	ATG16L1	2.3441	4.327	3.195
GCTGCCAGCTCGCTTAACAT	ATG7	2.3412	4.5721	3.0534
ACCACTGTCCAACATGGCAA	ATG3	2.3171	4.4875	2.8927
GCTTCAATTGCATCCTTAGA	ATG5	2.1919	3.4129	2.4917
GCAGCATCCAACCAAAATCC	MAP1LC3B	1.9536	2.2682	1.5484
GCAGCATCCAACCAAAATCC	MAP1LC3B2	1.9536	2.2682	1.5484
AAGTGGAACTAAACTTGCCA	WIPI2	1.9462	3.2852	2.0133
TGTGCAACACTACCCGCCGG	ATG14	1.8661	3.1725	1.8338
ACAGCTTTCGGGGATTGTCG	WDR45	1.8417	2.3812	1.1171
GAAGCTGACACAGTCAGAGC	NRBF2	1.768	3.2252	1.4857
AGTTCGCCGAGGCCACGCAG	UFL1	1.7176	2.4865	1.5126
ACTTCTGATTGGCGACTCAG	RAB1A	1.6902	1.8212	1.1711
CGAGCTACTCACACTTTGTA	UFM1	1.6647	3.2472	0.9504
TAGGGACATTGCAACTATTG	SBDS	1.6498	2.0962	0.291
CAGCTTCACTCTGATTGGGG	BECN1	1.6246	3.2814	1.6893
CTGGAGGATCCAACAAGCCC	DPH1	1.5719	2.0939	0.3367
AAGCAGCAGAACATACTCTG	UBA5	1.5667	2.0732	0.922
GATGCTGCTCGCGATTGGCA	TSC2	1.5482	2.0543	3.0733
AGATAGGTGATAGTTGGGAA	ATG10	1.5148	2.796	1.5073
TGGAGGACCTGGAGAAGCCG	UPF1	1.4521	2.5407	-0.2428
GATGTCCACAAAATCCACAA	SPEN	1.4432	2.1338	-0.3996
GTCCGCTTCCAGCTTTGCGC	INO80C	1.436	2.4578	0.7587
TCCGCGGAAGAGGCGCTCCG	SRRD	1.4331	2.2514	1.903
GACCCGGGCACCATGAGCCA	SMG5	1.4108	2.4519	-0.1019
GGGATCCTTTATTCACAGGG	VPS33A	1.3934	2.7007	3.1588
AAAGGATTGGTACAGCATCC	DNAJC24	1.3665	2.1431	-0.0461
AAGGCAAGTCCATAGGCCAG	ATG4B	1.3663	2.1795	1.4024
ACAACAGGAATGGGAAGCTG	XRN1	1.3573	2.9535	-0.4907
TCTGCGGTTTCAGGTCGCGG	ULK1	1.3442	1.4548	1.2667
GCCATATATACACTGAACTG	UFSP2	1.3427	2.5046	0.8759
CAACATAGAGAAGGACATTG	DYNLL1	1.3417	1.3558	1.0832
ACTGCAGGGCAAACTACTGG	SMG1	1.337	2.0692	-0.4381
GAAGAAAGAAGCGCTGAGCA	UPF3B	1.3365	2.8204	-0.3643
TTAAACTATGGACGACTCCG	YAE1D1	1.2911	4.1085	-0.2573
TGACCCCGCAGAGCACGCTG	GNB2L1	1.2821	4.0945	-0.6502
CATATTCGATGCCATCGTGA	ORAOV1	1.2766	3.1149	-0.5285
CAAGCGCTGGAAAATGCTGA	SOX11	1.2764	1.3652	0.5936
GTGTTACAAGATCAACAGTG	ZZZ3	1.2616	1.1832	0.6508
AGAGTGCGTACACACTGGCA	TSC1	1.2562	2.5806	3.1982
GCGGGGTCCAGCTGGACCAG	IL17REL	1.2493	-0.2418	0.2443
GCTGGTGAACCAATAAAAGA	DNAJC2	1.2405	1.3112	0.7952
CAAGATCAAGGAAATACGAG	PCBP2	1.2262	1.6217	0.499
CGCCTGCCCCGCCATGAATG	GDI2	1.2151	1.0638	0.5976
CAGCCAAGTCAGCGATGTGG	ENO1	1.207	1.2146	1.6814
GCAGAGTATATATCGAGCAC	VPS16	1.1934	2.8598	3.1515
GGCCTGAGCCATCTGAGCAA	EPG5	1.1884	1.8074	1.6485
GCTCCCATAAAACAGAACAG	YEATS2	1.1816	2.1176	0.673
TCAGCGCCTAGCAGACCCAG	CNOT4	1.1688	0.925	1.1888
GGAGAATGAGCAGACGGAGG	SLC39A14	1.1654	1.7004	1.7623
GAGTAGTGCTTCCCCAGGGG	TADA3	1.1649	2.1538	0.5326
GTTCCGACTGGAGTCCAACA	UFC1	1.1582	2.1535	1.2297
AAGGATACCAAGAACAGCAT	EFTUD1	1.1581	2.4111	0.4468
GTACCCGCCCCAAAACCCCG	ABCF1	1.1579	2.2866	0.8854
GTGCATCGCGGTGATTGCCA	TRAPPC2L	1.1476	1.0474	0.8883
AGTGCGAACAGAACCTCCCA	ZNF217	1.144	1.9006	1.0317
TTTTCCTGAGGAAACTGTGG	VPS37A	1.1314	2.1215	1.7889
GAGAAAGAAGCAAGAAGAGC	UPF2	1.1269	2.5653	-0.2208
GGGACAAGGAGAACCGGCAT	U2AF2	1.123	1.6338	0.2577
TACTCAGGTACACATGACCG	SMG7	1.106	2.385	-0.0636
GGGCATGGGGCTGGGCACTG	LCE2A	1.0963	-0.7006	0.1832
CGACGTGTACGAGCCCGCGG	N6AMT1	1.0925	1.7717	0.3538
GTCTCCAAGCAAGATGGCGG	ATG12	1.0863	1.6789	1.224
CCTGGACGGAGTGTACGAGC	DPH2	1.0776	1.0274	-0.1569
ACAAGCTCAGAAATACATCG	HSPA14	1.076	2.576	0.6438
GGAGATAGCAGAAAATGCTC	HNRNPH3	1.0646	1.4964	0.4341
GAATGTCAAAACTGGACCAA	AP4B1	1.064	1.437	0.8924
GGGTGGGACTGGCTTGGGCG	AGPS	1.0606	0.372	0.0341
GCGCGATAACCAACTCTCAG	NOLC1	1.0601	2.7204	0.1363
AAGCGTGGGCAAGACGTGCG	RAB43	1.0377	1.2735	0.5276
AAGGCATTGAACGACAGTAC	CXorf56	1.0296	1.0414	0.3132
ACCTCGGCAAACTGAAACAA	BBX	1.029	1.5606	0.3765
GATAGGGGTCAGCAGAGAAG	KLHDC7A	1.0205	-1.3234	-0.3632
CGGGACAGCTCGCTCACCGA	ATMIN	1.0187	2.001	0.6339
GGTCTAGCAGCAGCGGCCCG	HEATR3	1.0159	2.9818	0.479
AGGGTTGATGGGGAAAACGT	BCAS3	1.0094	1.7697	0.3622
ACAGTAATCGCCCAGAAGGG	AP4M1	1.0054	1.9487	0.5863
GCTGCCCCAGCTACGCTGGG	FAM57B	0.9937	-0.1862	-0.0886
GTAAGAGTAACATCCAGGCA	CHTOP	0.9739	1.605	-0.3473
GAGTTAATTCGTGATCAAGG	FUBP1	0.9705	1.3924	0.9987
CGAGACCCTCAACAACGACC	TAF3	0.9702	1.8041	1.6681
GGCGCCCAAGGTGCAGCGCA	TOR2A	0.9585	0.3434	0.1358
CCAGTTCATGGCCCACAAGG	KEAP1	0.9555	0.5596	2.6209
GGTAGGGAGGGAACTGGGGT	PRRC2A	0.9519	2.0586	0.3536
GCAGTCACAGCTCCCCGAAA	CCDC9	0.9422	1.1629	0.5684
GGTAAAACCTGCATCATTGA	CINP	0.9382	1.159	0.2754
CTGCAAGAACCACATCGGCA	CCDC130	0.9381	2.2731	0.6452
TGAGACACTCTACCAGAAGG	ALDOA	0.9354	1.5584	1.1385
GCTCCCGGATCTCCTGCAAG	METTL14	0.9248	1.695	-0.7407
GCAATCAAGTTAGCCCAACA	AP4E1	0.9182	0.9779	0.5619
GTCCGGGGTGACGGCAGGGA	BRD4	0.9182	3.1121	1.0989
GCAGAACCTGACGTTCATGG	GLTSCR1	0.9166	0.7194	0.7511
GATATGGCAACTCCCAGTGG	TGFBR2	0.9085	1.2846	0.3878
TTACCTTGTATGACATGCTC	DR1	0.9079	1.7204	0.1363
TTCAGCCACCAGAGAAACGG	PHF23	0.9028	1.0939	0.9887
GGCCCTTTTAGAAGCTGTGA	TADA2A	0.9018	1.9291	0.3677
CCTGTGAAGTTTGAAGGCAT	ABCE1	0.8908	3.7262	-0.1406
TGGGCCAGTAACAAGCAAGG	PRRC2C	0.8887	1.3314	0.4258
CAAGGGACGAATCTTCACCA	R3HCC1L	0.8855	1.6657	0.2406
AAGAGGCGGGGCAGGGCCAG	B3GALT4	0.8789	0.7055	0.451
ATACCCAACAAGCAACCCAA	FUS	0.8777	1.4568	0.3716
CCGCTGCTCTACCAAGATGC	ZNF598	0.8764	0.7399	-0.2238
GCAGCGTGTGGTCCGCCATG	METTL1	0.8718	0.8454	0.3043
GCCGCTCACAGATGACAACA	DNTTIP1	0.8716	1.5968	0.5208
CCATGGGGCCAATATAACCG	THRAP3	0.8684	1.8484	0.0831
GGAACATAAGGAGTGTGAAG	VPS41	0.8665	1.5594	2.2963
GTGAAGTGGCCAAACCGGGG	SLC12A9	0.8619	1.4034	0.8979
GATTAAACTTTGCTTCCCAG	DNTTIP2	0.8593	1.216	0.0761
GCAGTCACTTACTCTGAGGG	PRRC2B	0.8591	0.6671	0.4314
GCGTGGCGCTTTACCGCCGG	HIST1H3B	0.8573	0.2137	0.0503
AAGATGGCGTCCCGCAAGGA	EIF3H	0.8564	2.0459	0.7682
CGTCATCCCCAAGAATGCGG	PRKRIP1	0.8452	1.5342	0.2523
GATGTGCACAGATTCCAACC	XPO7	0.8441	1.0106	0.3843
GTAGACAGTAATGGGAGCGA	KDM3B	0.8376	0.2573	-0.2404
TAGACAGCAAACCCATGACC	G3BP2	0.8363	0.8545	-0.2387
TGACAGGCTAGTCACAATGC	RAB7A	0.8349	2.5648	1.9413
GCACAGTCTGGGACCCGTGG	RPIA	0.829	0.9105	0.2688
GTGTGGCAAGGCCTTCATCA	GTF3A	0.8284	2.6279	1.0132
GCGTCGAAGGAAGCTGAAGA	NUDC	0.8261	0.7494	0.1459
CCTGTGTTTACAGATCGCTG	TSR2	0.8237	1.1388	0.1958
AAGGATGTTTGCAAGAACAG	TBK1	0.8198	1.0767	0.2561
TCTGATGACACCAGGCACAG	DRG1	0.8135	1.1002	0.3949
TGCGGGAGAGGCTGCAGCGG	METTL3	0.812	2.2552	-0.694
CGAAGGGGTTGGCTGTGCTC	WDR5	0.8098	1.0376	-0.1312
TCATCGGGCCAACTATGCAA	TAF4	0.8079	0.9079	1.3628
GGTGGGCCAGACACAGGTGC	TMEM219	0.8066	-0.355	0.16
AATGGGTACCCCAGCCTCGG	AVPI1	0.806	0.2316	0.106
GAACGACTTTCAGGGCATGA	TBC1D7	0.8057	0.7184	1.1491
AACGGGTTGTAGAAAGGAGA	ASF1A	0.8008	0.668	0.2795
AGCGGAAAGACCGATAGCGG	RBM15	0.7997	1.3048	-0.3346
GCAGGTGCCAGGCGATGGCG	DBP	0.7976	0.5749	0.0203
GAGGCTGTGCAGGCTCGCGG	CLN3	0.797	-0.2097	0.2959
GGTTGGAGTTAATGACACTG	AP4S1	0.7963	0.9938	0.7811
GAACAAGAAGCACGGTGAGG	ZC3H15	0.7938	1.1287	0.3513
CCTGATTTCCAGGTTTGACC	PA2G4	0.7909	0.8775	0.1462
GATTGAGATGGAGCAGGCGG	RWDD2B	0.7886	1.4472	0.2795
GAACAGCAGCGTGTCCACGT	PGP	0.7803	1.1468	0.3646
AATGCTGGTCAGGGAAATGA	DHX35	0.7789	2.0036	0.2703
GCGGAGAGGGAGGAACAACG	RCOR1	0.777	0.9733	1.2032
GCCAGCTCCTCATTGTGCAG	DDRGK1	0.7769	0.7012	0.6878
AAAATGGCAGCAAACTCTTC	INIP	0.7761	1.0608	0.4513
AAAGGTGGAAAAGATCGGAG	CDK2	0.7758	0.6237	0.1781
GAGGATCTTCCAGGAGCCCA	RRM2	0.7736	0.2899	0.1874
GGACGCGGCAAAGGAGGTAA	HIST1H4I	0.7704	0.3444	0.127
CATGCACCCAAACAATAGAC	ATXN10	0.7694	2.2816	-0.2529
GGATCTTCTCGCCCTCAGAG	GABARAP	0.7692	1.592	0.9252
GGCATGCTGCGGCGGTGCAG	RRAD	0.767	0.54	0.177
GGAGGACCCACACTGGGCCC	NOSIP	0.7663	0.6252	0.6031
GTCTCCCCGCACAGATGAGG	ACTL6B	0.7655	-0.2719	0.0026
GCTGCTGCTCCCGCCAACGG	TSC22D2	0.7653	1.1453	-0.6056
CCACCGCATCGACTCCACCG	STK11	0.765	0.9449	-0.4883
AAAAGGAACAAAGTCACTCC	BRD7	0.7637	0.4515	0.56
TGAAAGTGTGATGAACAGTG	EIF3M	0.7636	1.8551	0.509
GGCATTCAGGGATGTGGCTG	ZNF133	0.7626	0.17	-0.0206
AAGATCCGGGAGATCGCGGA	TPT1	0.7612	0.635	-0.2734
AGGACAATGGTTGTAATGGG	ZNF148	0.7596	1.1413	0.7395
GACACAGGGCCAGAATGCCC	TCN2	0.7568	1.9273	0.4445
CATACACATCCCATATGGTG	PIK3C3	0.7566	3.1468	3.0338
AGTCAGAGCAGAATCTGTGG	RING1	0.7561	0.9232	0.1593
GGAGAAGATCCCGTTCGTGC	SOX12	0.7553	1.6755	0.5493
TAAGTAAGCAGGTGCAGCGG	SMG6	0.7536	2.2418	-0.415
ACTGTGGAGCGTATTCATGT	LSM1	0.7526	0.4662	-0.1752
AGACAAGCGCAAAGAAATGG	CCDC174	0.7516	-0.2133	0.4764
GCTCTGAAGCTACCGCCTCG	SLC39A1	0.7515	0.5316	-0.0806
GCTCGAGCCAAGCACCGAGA	PIK3R4	0.7477	3.0051	2.8698
GTAGAAGCAAAGAGAGGCGA	RBM39	0.7447	2.8909	-0.2991
CTGAGGAGCAGTTGAAGCAG	IPO11	0.7445	2.8899	-0.006
GGGAACATTCAATGGAACAA	LMBRD1	0.7444	0.2047	0.2076
CGAGCGGGCCAAGAAAGTAG	EEF2	0.7436	1.3721	0.6068
CAAATTCATTAAGTCCTCCC	UBE2H	0.7431	1.1636	0.3113
CTTTCAAGACAACTTCCCAG	CMIP	0.7426	1.0832	0.1375
GTCTCAAATCAGCTACCTGG	CNOT1	0.7399	-0.3496	2.1066
GTAGCCCATCTGCTTGTCCG	EIF3I	0.7395	0.7075	0.5889
GCGCACCCTCAGGGTCGCAG	CCNL2	0.7339	0.7076	0.208
AAGGACGACAAGCCCATCCG	PSMC2	0.7337	-0.2365	0.6427
GTCCCGTACTTCTTAAGCCA	PPIL2	0.7323	0.4808	0.1845
CGAAGTGTCCACCATCCCAG	SIAH1	0.7313	0.8051	0.9563
GATGAGCAGCGCCATGAGCG	HRH3	0.7311	0.3733	0.3585
TGAGCACAGCTACATCGCTG	ACTR5	0.7307	1.748	0.5774
TGAGCGGCGACAGCAAGAAG	SNRNP70	0.7304	1.8374	-0.1089
AAGTCCCTCAACAGTAATGA	CSRP2BP	0.73	1.2537	0.1466
GCTAGAGCTGGACCCTGAGG	PRPF8	0.7284	0.5872	0.0219
GGACCTGGGGAGAAGCACAG	CREB5	0.7229	1.1541	0.5106
GGGGACAGAGCTCACAGCAA	ZMYND8	0.7227	0.8728	0.5886
AGTGGTTGCTGTAACAAAGG	ZNF800	0.7225	0.7299	0.2335
CAGCAGTCTAGGCGTTCAAG	TRA2B	0.7216	2.5149	0.0387
GCACTGCTCACAGAGCCCAC	PGK1	0.7166	1.9066	1.6805
CGCCAAGATGGCGATGCAAG	SF3B6	0.7155	0.8016	-0.1582
GATCCCTTTCATTCGAGAGG	SOX4	0.712	1.0813	0.6369
CACGTGCTGAGGCACACCCA	SURF2	0.7096	1.2302	-0.1352
CAGGTCGCGGTGGTACCAGG	INPPL1	0.7094	0.9922	0.6864
CAAGGACATACCTTCCCCAG	PCGF1	0.7088	0.9396	0.0697
GTCTCCTCGCAGCTCCCGGA	POLE3	0.7083	1.7232	0.4479
GTAGATGAAATGGACACCTG	HNRNPF	0.6965	0.4334	0.107
GTGAGGGCACGATTGAGTGT	TXNRD3NB	0.6931	0.9514	-0.0016
ACTGAAAGGTCAGATTCAGG	GID8	0.6926	1.5645	0.1967
GGCTTCCAGACAGTTCGTGT	ATG13	0.6918	0.9606	0.646
GCTGCTGGCTGCAGGTGCGG	ANKRD11	0.6917	0.5052	1.2788
GGAGAAACTGCCAGATGAAG	FBXO11	0.6899	1.3382	-0.5542
ACTAAGGCGCAGAAGAAAGA	HIST1H2BJ	0.6898	2.0803	0.5511
TGAGCCACCACAGCCCCTGG	ATG2A	0.6895	0.9342	0.5305
CGACGATGAGGTGACAGTCA	RPLP1	0.6883	-0.2289	0.0912
TAGCAGCGACCAGCCCGCGG	MAEA	0.6853	1.0602	0.2855
GAAGAACGGCCGACAAGTGG	RSBN1	0.6839	0.606	0.0923
GAACATCGTGGAGCTGAAGG	CDK10	0.6814	1.6216	0.3219
GGCACTACCAGTATCAGAGG	PBRM1	0.681	0.9235	0.4319
GACTGGGCTCAGAGAAAGGT	BCOR	0.6753	0.1999	0.1499
GGACATCACAGTCAAGGGCC	DPH5	0.6753	0.9321	0.1081
GGTAGTGAGGACGGCAGTGA	LPCAT3	0.6752	0.4424	-0.1659
GGTCGACTACAAGAAGAGGG	CLASRP	0.6749	1.4995	0.6229
GCACAAGCAGACCCATGTGG	RREB1	0.6689	0.6917	-0.1244
TGGACCTACAGTCACCTCGG	PRMT7	0.6689	1.0954	0.307
CCTGGTGGAAAAGCTCGAAA	RBM7	0.6673	0.8019	-0.1072
CTCTGCTCAGATACAGAAGG	EIF4A1	0.6669	1.2748	-0.1424
CAAGAACTACAAGCTGCAGG	NRBP1	0.6656	0.1895	-0.8131
GAGCACAGGCTGGTGAACTG	DEPDC5	0.6635	1.1531	0.3718
GAGAACTCATGAGATGGAGG	RAPGEF3	0.6622	0.776	0.0626
GCCAGCTGCCCTCCGAGTGG	CCDC3	0.6586	0.708	0.202
AGCCGGATCTAAGATGGCAG	CARM1	0.6582	1.1324	0.3106
GGAGATAAATGGCATCACCG	NISCH	0.6566	0.2579	0.0813
TTCCCGCCGCCGCCATGAAG	GABARAPL2	0.6562	1.2998	0.542
GAGGAAGCGATGGACAGGGC	GABRR2	0.653	-0.0528	-0.161
AACGTGGCAAGAACCAGATC	VPS11	0.6518	2.4852	3.3753
GTGGATGTCAAAGAGACGAG	GSS	0.6508	0.0315	0.0412
TGGACTCCCATAAAGCACCG	FAM53C	0.6492	0.9884	0.5855
GCCTTACTTGAAGGAGGTGG	SRA1	0.6485	0.6363	0.1697
ACCAGCTGAGAATTGATCCG	RYBP	0.6479	1.3367	0.1894
CTAGGAAATAGACAGACGGT	SZRD1	0.6464	1.5424	0.0818
GAGCTGGTAGGCATCATCGC	ACVR1B	0.6422	-0.086	0.031
AGCGATACACATCAAAGTGG	USP34	0.6393	0.8228	1.0767
CACAGTGATGAAGGTAGAAA	PSMC1	0.6387	1.4421	0.7198
GATCCACACAGTTCCAGACA	PPP2R4	0.6379	1.7192	0.4468
GCAGTGAAGTCGATGTACCC	IMPDH2	0.637	0.0977	0.3253
GATGCATCACTACAATGCTG	TEX10	0.6366	0.6175	0.1674
GTTGCTGACTGAGAATGCAG	MAP4K4	0.6336	0.7138	0.2976
GACTTACTATAACCACCCTG	ELMSAN1	0.6332	1.4113	0.0415
GGGGTAGCCTAACACAGGGG	SREBF1	0.6327	0.68	-0.0441
GCACCATGGATTCCATCCTG	RBM10	0.6299	1.2668	1.298
GCACCTCGTAGCGCATGGGG	GPR61	0.6286	0.7206	0.2573
ACATCTTGCTGACAAACGAG	TRAPPC1	0.6277	1.0967	0.6103
GCAGATTGGAAGTATCAAAG	C1orf27	0.6255	1.9961	0.5493
CAGGGAGGACATGTATGCCC	CNOT7	0.6224	1.6126	1.2926
GAAAACTCACCTGGGATGTG	PIK3R1	0.622	0.7759	0.2451
CTACCTGCTGGAGCAGGCGG	LRRC14B	0.6199	1.3946	0.2638
ACAGATTGCCACATTAGCCC	CREB1	0.6189	0.602	0.319
AAAATGGCCCAAGAGCGTGG	DHX30	0.6186	1.366	0.3383
GCATTATTTCAGACCCATGG	GPATCH1	0.6185	1.2152	0.099
CCCGGGCATCAGCAACCTGG	POLDIP3	0.6153	1.4844	-0.2011
GACCCGCTTCGTCATGGAGG	FBP1	0.6147	1.0776	0.2371
GTTTCTAGCAGCTAAAGTGG	CCNT1	0.6126	0.6926	0.5303
CAGGACAGCAAACAGACGAG	STT3A	0.6112	1.0623	0.5973
CATACAAACGGCCTATCTCG	TGFBR1	0.6078	1.022	0.529
TGAACGCCTTCAGGACCTGG	DHX16	0.604	1.1098	0.3677
GTAATGGAGTACATGCCTGG	ROCK2	0.5989	1.2807	0.4244
TGGAATAGCAGAGACTCCGG	KDM1A	0.5982	1.2	0.8854
GTACATGACCGACAGGGCAG	EFCAB12	0.5972	0.7711	-0.0259
GAAGAACAGATTCAGCCTGG	CIT	0.5966	0.7293	0.306
GGGCAGTAGCAGCAACAGCA	CBLN2	0.5965	0.867	-0.1191
CAAGCGGGTCTGCAGCGCAA	PQBP1	0.5945	1.2979	-0.4497
AGAGAAGATGAAAGTCCTGG	LYN	0.5922	0.3133	0.2549
GCACCACATTGTCCACCCGC	MTMR9	0.5904	0.6182	0.4348
AATATAGTGCTTACCAGCGA	WDR11	0.5896	0.7876	0.2934
GCATTTCTATGTGTGAAGGG	CPEB4	0.5886	0.768	-0.0839
AAACTGGCGTCCCAGCACTG	TRAF3	0.5853	0.7885	0.8804
CGAGGAGAATGAGGAAAATG	PTMA	0.5849	1.5401	-0.0576
ATCTTAGCGGCACAGAGACG	EDF1	0.5837	1.6026	0.2121
GGAAAGCCTGTGTCCACGGG	TELO2	0.5816	2.0441	-1.6133
CAGCGGTTGAAAGACTCCCG	PCIF1	0.5778	1.3026	0.7795
TTAGTATGAACCTCAAGCTG	WHSC1L1	0.5776	1.2156	0.0309
TGGCAGCATTGATCTTCTCG	CDK5RAP3	0.567	1.0489	0.2008
GGACATCAGCAAGCTTGCTG	PRKG1	0.5631	1.0537	0.2151
GAAGAGGTTGAGTACCAGGC	FFAR4	0.5624	0.0085	0.2247
GAAGGAAGCAATAAGGGTGA	LARP1	0.5567	1.2283	0.2336
GCAGCTGGCCAAGAAAGAGG	MYH9	0.5551	1.3256	0.4993
CTAGAGCCACAGCAACGGGC	PKM	0.5489	1.1567	1.4169
GCTCTGAAAGCCGTCCACTG	CDYL	0.5405	0.9665	0.0419
CCAGGTGCTGCTGCATGAGG	PPRC1	0.5395	0.8165	0.0857
AACAACGGCCCCAACGGCGG	TAF5	0.5391	0.4164	0.6741
TGCTGTAGGCTCATTTGCAG	GAPDH	0.5262	1.6852	0.5373
CAACATGATTCTGGACGACG	AHCY	0.5208	1.1754	0.1779
CGGTCACGGTCTCTTCCCGG	WNK1	0.5087	0.7917	-0.5303
AGTTGGCTGGAAGAAACTGA	HNRNPM	0.48	1.3008	2.0338
GTGAGCGGCAATCCCAACAG	WDR83	0.4784	1.2239	0.2722
TCTGCTCCCGCCCCGAAGAA	HIST1H2BL	0.4737	0.9128	0.1257
GGGATGAGGCCAATGAGCCC	IPO13	0.4705	1.1272	-0.3451
TGGGGATCCTTACAAAGTGC	KHSRP	0.4296	1.5846	0.4665
ACACAGAGTAACTCTCCTTG	HIST1H2BC	0.4052	0.9257	0.2157
AAAGGCCTTAGCATATGCCA	WDR48	0.4019	1.1143	0.4399
AACAGTAACTGGTTCCCGGA	AMY1A	0.3804	1.0031	-0.0467
AACAGTAACTGGTTCCCGGA	AMY1B	0.3804	1.0031	-0.0467
AACAGTAACTGGTTCCCGGA	AMY1C	0.3804	1.0031	-0.0467
CACGAGGAGGCGAAGCGCGG	PGAM1	0.355	1.4697	1.0153
ATTACCTTCAAAACACAGGC	DDX1	0.353	0.584	-0.0559
CGGCGAGTGTAGAAATCAAG	SRSF10	0.3286	1.0761	-0.5279
CCGGTGACTGGGTGCCTCGG	GNB1L	0.3219	1.5518	-0.804
CCTGGCATGATCAAAGACTG	TPI1	0.3047	0.7324	0.5679
GATGAGCTCAATCGGCACTG	PSMA3	0.1674	-1.855	-0.6478
TAGTGGACCCACGCAGCCGG	PLK1	0.0716	-0.3855	-0.1853
GCTGCTCAAGCCGCACCAGA	PLK1	-0.0324	-0.4291	0.0222
TCCGTCAGGAGAGAATGTAG	PSMA3	-0.2763	-2.7776	-0.4162
GACTGGGCAATCAGATTCTG	DDX19A	-0.3359	-1.2807	-0.2168
ACGCAGGGCTAGGTAGGCCA	HSD17B12	-0.4126	-1.2167	-0.2093
CGAAAGACCCGAAACCCCAG	NBAS	-0.4449	-1.8709	-0.6361
AACAGGGTGTAGAGCAGCGT	PTPMT1	-0.5325	-1.6497	-0.614
AACCTGGCCCTGCTGTACCC	CDIPT	-0.5578	-1.184	-0.2602
TAACACTTACAGATTCCCGA	PPP2R3C	-0.5934	-1.0762	-0.6997
CGAGTGTCTGCAGAGCAGCG	KDM8	-0.6114	-1.4284	-0.4998
CGAACTGCGGCACCTCCGGG	NAA30	-0.6543	-0.6326	1.843
GCTTACCTGGCAGGGTCCCG	PRKRIR	-0.6813	-1.627	-0.1566
CAGCCAACCTCAAGCCACAG	XPO5	-0.6853	-1.3138	-0.3448
CAGGTCATGCTAATGAGACA	NONO	-0.6862	-1.0711	-0.1978
CAAGATAGTGATCTTCCAGA	ELP2	-0.7093	-5.6145	-1.2344
GCATCATTCACCACCATAAA	HSPA8	-0.7122	-2.7218	-0.5336
CTACCTCTCCTGATTTCCAC	HSPD1	-0.7235	-2.4711	-0.4366
GCATGTTTGCTCCAACACAG	PCYT1A	-0.7603	-1.092	-1.088
TGGTCATTATTCCACCACAG	GABPB1	-0.7614	-0.7358	-0.2234
TAGGGACAAGTAAAAGACTG	KCMF1	-0.7637	-0.8009	0.0105
AATCCGCATCTGGGGCACGG	CIAO1	-0.7841	-0.7418	-0.2359
CCTGCGTCGACTTCAAGACG	GFER	-0.7908	-1.8456	-0.5205
TCTGCTTCTTTAAGTCGCAG	RBBP6	-0.7992	-2.1882	-0.4273
CAAGTATGGAGAGATGCCTG	ILK	-0.8009	-1.3326	-0.9732
TTATCGGCAGGCATATCCGC	ERCC2	-0.8033	-3.4648	-1.132
CCTGCATTTCAATATACCGA	DHX36	-0.8126	-1.5111	-1.007
CCTGGCCCAGATCATTGTGA	PAM16	-0.8308	-2.6932	-0.9474
GGATTCGTGGTGAAGGTCCG	HNRNPH1	-0.845	-1.8036	-0.2811
TCAGCCTCGCAACAAACAGA	DICER1	-0.8513	-0.7364	-0.5287
GGCATTCATGGCTGAAGTGG	DDX42	-0.8561	-2.2186	-0.4937
ATGTGATCAGAACTGGTACA	GRB2	-0.861	-0.7708	-0.532
CAAGATGTACAGAACCAAAG	CSTF1	-0.8629	-2.0763	-0.274
TAGTAACTCCGAGCCAAATG	COPS2	-0.8697	-1.3928	-0.2766
TGACTTCGATCAGTTACCGG	CTR9	-0.8707	-1.5352	-0.0772
ACATTAGTGGGACATACAGG	FBXW7	-0.8856	-1.5325	-0.34
TTGGCGACTTCAATTTGCCA	SSB	-0.8879	-2.9367	-0.7825
AAATGGACAGACATGGACCG	WDR7	-0.8914	-1.0058	0.8217
TGAGAAGATCAACTACACCG	GPI	-0.8933	-1.7705	0.6815
GGTGCCACAGTCCACCACGC	ACTR3B	-0.8958	-1.9346	-0.8855
TGGACGATCAGGGTTGCCCT	MNAT1	-0.8969	-2.8072	-0.5715
CATTGGCGGGAGCATCCAGG	WDR24	-0.908	-1.5783	-0.3445
TGGCGGCAGCAGCGATGGGG	ARID1A	-0.9118	-1.7405	-0.546
CCTGGACACGGCCAAAGGCG	INTS6	-0.9144	-1.8925	-0.7041
AGTGCCAATGACAGACACCA	MMS19	-0.9298	-3.2135	-1.0844
CCAGCTGCAATACCTACACA	BRD2	-0.9386	-1.9086	0.6502
GACATCACCCTAATTGTCGA	ZNF131	-0.9419	-1.9641	-1.0857
CCACAGCAGTCACAGGCCGG	CRCP	-0.9436	-3.0046	-0.6538
TATGAACATCCGCAATGCGA	NAA10	-0.9443	-1.7705	-0.7264
ACAGCATCCTGGCCAAGAGG	TLN1	-0.9474	-0.7102	-0.5669
TGATTGAAGCCCACGAGCAG	ELP3	-0.9476	-3.2058	-0.3908
CCTTCAGGCACAGAGGGCAG	RBSN	-0.9494	-1.8551	-1.2219
ATGATTGCAGCACTAGACTA	EMC2	-0.9515	-1.3879	-0.1044
TCAGCTGGTCCTACATGCAG	GTF2H1	-0.955	-2.4012	-1.2204
GCGAGCAGAAGTACGAGCCC	METAP1	-0.9557	-2.2971	-0.1057
TGAGTGGGCTGAACGAGCAG	ZBTB7A	-0.9563	-0.9349	0.1588
GAACTGAAGCGCATCGTCGA	TCEB2	-0.9568	-1.3347	-2.2718
TGATAGACACGGCATCAGCG	GTF2E2	-0.9587	-1.4705	-0.8259
CCAAGGAGCAATCACAGCAA	USP8	-0.9618	-2.9481	0.1228
CGAGGTGTAGTAGTTCACCA	PTBP1	-0.9629	-1.2386	-0.2535
GCTGTCATATCCAGGAACAC	ZC3H7A	-0.9665	-0.5848	-0.3771
TATAAGAGGCCACTCAGCAA	YARS	-0.9667	-3.1654	-0.8988
AGAGCTACTACGCCGGCCGA	TP53RK	-0.9691	-2.0175	-0.2896
CAAGATGAAGGAGATCGCCG	HSPA1A	-0.9699	-1.195	0.1125
CAAGATGAAGGAGATCGCCG	HSPA1B	-0.9699	-1.195	0.1125
CTGCAAAATGAAGATTGAGG	RUVBL1	-0.9723	-0.9236	-0.6499
GGAGTGTTCCACGTCAATGG	RRAGA	-0.9745	-1.2824	1.6445
AAACACCGTGTACCTGCAGG	ELAC2	-0.9754	-3.0847	-0.7494
CCGGCAATAATCCAGGACGG	EMC6	-0.9771	-0.7834	-0.1528
GAGCACCATCGTCATCAGGA	SYVN1	-0.9773	-1.3711	0.1373
ACAAAGGCTTATTCCAGACG	RPAP3	-0.9793	-0.5536	-0.5557
GACCATGGGCAACTTCGCAC	WDR92	-0.9794	-0.7643	-0.9726
CGAGGTGGATGATGTAATGG	GPN3	-0.9862	-1.5081	-0.924
TAAGGTGCTGGAGGTGACGG	IPO9	-0.9874	-3.2495	-1.4659
CATGCAGGTCGTGTACAACG	POLR3H	-0.99	-1.9428	-0.8024
TCAAATCCCCAACAAACACA	TIAL1	-0.991	-1.9606	-0.3371
CTCATATAGAAGCCCAGCAG	POLR3F	-0.9957	-1.295	0.0738
TAACTGAAAATGCTTCACCG	NELFA	-1.0104	-1.3638	-1.4095
TCTCTGGACAAACCAAAGAG	NR2C2AP	-1.0208	-3.0863	-0.3555
AAGGCGAGACAGCTCCTCAG	ZEB2	-1.023	-1.1438	0.164
TAGCAAAGGCTTGGACACGG	PMPCA	-1.0245	-1.778	-0.4439
CCAGGAGGCCGGCTACTGCG	FXN	-1.0265	-1.3984	-0.4517
CGGATGACGAGAAGTATCTG	WARS	-1.0268	-1.5973	-1.0534
CGTTTACGAGCTGAACGGCA	SRSF6	-1.0269	-2.3599	-0.8979
TCAGCTTCCCAACTTCACCG	MET	-1.0286	-0.9028	-0.8177
GTGGAGATTGGGTTGTATGC	CSNK2A3	-1.0343	-2.1763	-0.7252
ATTTCTTCTCAGCATGAGGA	SPTY2D1	-1.0344	-0.9489	-0.8776
TGCGAAGAATGGCCACACGG	PAPSS1	-1.0344	-0.4772	0.0353
GCATTTGGAGAGAAATTCCG	MAST2	-1.0352	-0.7105	-0.4709
TCCGCCTCATGGTGACTCGG	GTF3C4	-1.0354	-1.4785	-0.485
CGGCCAACATGGCGGAACGC	SEC62	-1.0358	-1.2808	-0.7972
AAGAGGTAGTTGCTCTCGGG	PPP1CA	-1.0453	-0.6936	-0.318
ACAGACCTGACTGTTCTCCA	NCOA4	-1.048	0.0348	-0.079
TGAGTTTGCCACTAAAGTCC	CDC123	-1.0514	-3.3234	-0.8387
ACGGTGAAGCCAGGAAGGGG	HDLBP	-1.0524	-1.1161	-0.1184
CTGTCAAACAGTGTCAGCAG	RNMT	-1.0538	-1.8803	0.7234
CAACATGTCAAGAAATCCGA	PPP4R1	-1.0557	-1.7732	-0.5368
CCAGATCGTGAGCCAGATGG	ING1	-1.0576	-0.8972	-0.0795
TCATTCCAGTTTGTGAAGTG	ACTR2	-1.0577	-1.2597	-0.9824
TCAGCTGAAGAGCCAGCAGG	BPTF	-1.0602	-0.5202	-0.6118
CCTGGGCACCAAACTCGCGG	ITGB5	-1.0637	-0.9465	-0.2007
GCTGCCTAGTAGTAACACAG	TNRC6A	-1.0639	-1.486	-0.8605
CGGAAGATGGCGACGAGCGG	UBR4	-1.064	-1.7699	-0.1825
TGTCAAAATGGGCTTCGTGA	ROMO1	-1.0646	-2.062	-0.4197
TCGTCCCATCAGAAAGGTGC	UXT	-1.0678	-1.4172	-0.8005
TTAGCTGCTCGAGATCGAGG	MCTP1	-1.0707	-1.7845	-0.4831
GAACGAGCCCAAGTACAAGG	HGS	-1.0737	-2.2227	0.0747
GCCCTCAGGACAGGACACAG	GTF3C2	-1.078	-1.502	-0.6721
CAGTGCAATTCCAAAAGCCA	ARPC3	-1.0792	-1.5143	-0.6966
TTCCATTCCTCAACAATTGG	FAM103A1	-1.0795	-2.1057	0.7294
TCAAGAACCAACTGAACCAG	EIF2S2	-1.0815	-0.7167	-0.239
CTGTAGAGCAAGTTCTCTAG	DDX6	-1.0817	-1.3335	-0.8921
CTGGATGATGTTGTCCGCGG	SP2	-1.0937	-0.8985	-0.1579
GGACCTATTTCCCGAATGCA	TPRKB	-1.0939	-2.1804	-0.6013
CCGTGTGCGTCCGAAGCCCG	AIFM1	-1.0956	-0.8742	-0.3342
ATATATTGCATTGGAGGTGG	MED7	-1.1054	-1.6049	-1.0343
ACAGGCCTGCCCATACGCAG	THOC5	-1.111	-0.8963	0.4065
TTGGTAGTATAGATGTACCG	POLR3C	-1.1112	-3.3864	-0.7866
ATGTGGCCACCAAATAGGGG	TFPT	-1.1127	-1.2208	0.0629
GTACTGGGATAAGAAAGACT	CCNK	-1.1136	-1.6227	0.0434
CAAGAACGAAGTGTGTATGG	RPRD1B	-1.1154	-2.4874	0.2008
CAGCACTCACTAGATCCCGG	TNS3	-1.1193	-1.2402	-0.399
AGATTTTCTCAGCTAGAAGG	EP300	-1.1201	-1.2641	0.2527
AGTATCCAGTCTGATAGCAG	VPS8	-1.1228	-1.869	-0.5257
TGGTCTTGTGGAAGTGAAAG	CIAPIN1	-1.1248	-1.8137	-0.6136
CAGTGAGCAATGAGGAGCTG	EEF1G	-1.1272	-3.4678	-0.3238
TCTATGCCCGTCTCTGGAGG	SMAD4	-1.1278	-1.4742	-0.6736
CGAGCAGCCCTGCCTCCGGA	AFG3L2	-1.1279	-2.0032	-0.2945
AGGCCAAGCGAGCAGTACAG	ZNRF3	-1.1333	-1.1145	-0.6261
ACGTAGACCGCATCAACCAA	SLC33A1	-1.1335	-1.3001	-0.2935
TATCCTTCGAAGGAAGCCTG	ARPC4	-1.1355	-2.0244	-0.6074
TCCACGTGTAGGAGATGTGG	DNAJA3	-1.1404	-2.7756	-0.586
CATAAACTAGAAGATTCCGG	RNF214	-1.1412	-0.9003	0.105
ACATTCCAGTGCTTAAAGTG	TRMT5	-1.1427	-2.8469	-0.7758
ACAGTGTCCTGGGACTCCGG	PTK2	-1.1469	-1.1363	-0.76
TCTCTGCGCAGACTGTCCAG	NUBP1	-1.1507	-1.392	-0.3867
GCAGGTCCAGAAACAGGTGC	MARS	-1.1524	-2.2859	-0.818
TCTCTCTCCGAACTGAACAG	IKBKAP	-1.1548	-2.9387	-1.0058
ATTAATACCAGCCACTGAGA	CPD	-1.1565	-0.8534	-0.3968
CGGAAAAGTCAAGTAAATGG	CTDSPL2	-1.1582	-1.0202	-0.7479
GACATCATTCTGCTCAGAGG	PHF12	-1.1652	-0.7587	-0.89
TCCAGGAACACGATGTGCCG	MTMR14	-1.1675	-1.0462	-0.0305
TCGGTGCAGCGGAAGCGCAG	TADA2B	-1.1685	-1.2261	-0.2285
GAACTCCTGTGTGAAAGAGG	GTF2E1	-1.1724	-2.1422	-0.9996
ATGGATTTTAAGCACCCAGA	ALKBH8	-1.1734	-1.8859	-0.6952
CTTTGGGCAGAACTATCCAG	RBBP5	-1.1792	-2.2851	-0.8957
GATCCCCTCAGAGCACCACG	MED16	-1.1842	-1.0441	-0.6053
TAATCTTGTCCGAGTTTTCG	WDR82	-1.1872	-2.2202	-0.172
CCTTGTGAATCTCCTCACGG	TMED10	-1.1882	-0.7416	0.1338
ATAATCTGATCAGGATAGGG	VMP1	-1.1905	-1.9807	0.324
AGAGTGGACATAGTAGCCAG	AFF4	-1.1919	-1.5744	-0.239
TATGAAGGTTCCCAGAGATA	TMEM41B	-1.1942	-1.8965	0.4116
GAAAATCAGAGTGTGACAGG	EXOC1	-1.1967	-0.4631	-0.9741
ATCTTCGCCAACCTCTTCAA	ARF1	-1.1974	-0.1404	-0.0155
CAGACTGCTGCCAATGACCG	MAPKAP1	-1.2014	-0.9414	-0.836
TATCTGACACAACAATGGCA	LAMTOR3	-1.2022	-1.8897	2.3961
CGGTCTGGAGACAACACCAG	MED8	-1.2075	-2.4502	-0.871
GCTTTATCCTCATCCAGAAC	AP2S1	-1.2094	-0.3069	0.1187
TGGTGTCAGCAATAAGGCAA	MED20	-1.2094	-2.3837	-1.2472
TCATGGCGGCTCAGTGCGTG	GRPEL1	-1.2118	-2.4927	-0.5831
ATCCCCGACGCGGCCAACGG	MED30	-1.2199	-1.1832	-0.4032
GGAATTGCAGCAGGAAGCAG	ASH2L	-1.2242	-1.701	-0.5262
GAGATCGCTTCAAGATTGAG	EMC7	-1.2248	-1.3239	-0.1109
AGTATGTAGAGAGTTCCAGA	MBNL1	-1.2253	-1.5396	-1.5194
CAAGTTTGGGAAAATCCTTG	PDPK1	-1.2254	-3.6228	-2.7089
GAAGCACTCATTGCTGCTCA	CNBP	-1.2317	-1.7805	-0.1811
GCGCCCCAAGGCTTTGACCC	LAMTOR2	-1.2337	-2.0413	2.8343
CGCCAAATAGATGTCCCCGA	CSNK1A1	-1.2396	-4.0203	-0.8898
GAATTTGCTTCAGCAGCCGA	NFRKB	-1.2414	-1.5825	-0.1722
GCGCTCATGGCGGCCGGTGA	MPV17L2	-1.2427	-2.9277	-0.4553
AGGAATTCCCACCAACACTT	COPS4	-1.245	-2.5144	-0.3029
GATGAGCTGATACCCAATGG	CREBBP	-1.2476	-1.868	-0.6925
TGGAATAGGAGAGGTATCCA	ELF2	-1.2484	-1.5769	-0.7343
AGAACTGTTCCACTGTATGG	USP10	-1.2582	-1.723	-0.053
ACCAATTACAAAAGCCAAGC	GOLT1B	-1.2588	-1.5855	-1.0335
GATGCTCATCCACCCCAACC	FAM210A	-1.2632	-0.8986	-0.6327
CAAGAGGGTTCTGGAAGCAA	GARS	-1.2665	-1.9187	-0.3194
GCAGTAGACCAGGCAGAGCG	KTI12	-1.2675	-2.7998	-1.1486
AATGATGAACTTCTTCCCCA	GTF2H5	-1.2746	-1.2319	-0.2801
CACATCCAGTCAGAAACCAG	NFE2L2	-1.2763	-0.371	-1.6812
CAAACATGGCGGCTCCACTA	MED28	-1.2803	-0.8805	-0.9805
AAAGTCAGGCACTGAACCAA	PCF11	-1.2818	-1.3205	-0.481
CGAGCTGCAGTGAGATGCCC	CTU1	-1.282	-2.8272	-0.5518
AACTTACCTACAAACAACGC	INTS12	-1.2846	-1.8141	-0.3755
GCTGCTGTAGCAGCACCCCA	LAMTOR1	-1.2853	-2.3204	2.8059
CAAACCCCGAGTCACACCGG	PAF1	-1.287	-2.1948	-0.1907
CAGCTCCTGACTGCCACTCA	FOSL1	-1.2871	-1.6604	0.0563
CAAGAGGCCCACCTTCAGGG	CARS	-1.2898	-1.7102	-1.1453
AATCAAATAGCCCAGAACTG	CRLS1	-1.2998	-1.6091	-0.9472
GAGGCAGTATACAAGCCCTG	PDAP1	-1.302	-1.664	-0.7921
ATGTCTAAGAAAACCAACCG	PI4KA	-1.3045	-2.2044	-0.5437
GATGTAGAGGGTGTCGCCCG	YY1	-1.3067	-2.3623	-1.2815
GCACCCCACCCTGCTCACCG	ACTA1	-1.3103	-1.4538	-2.1884
GAAAACTGGGCCTATTACAA	NAA15	-1.3125	-2.9217	-0.8693
ATGAAGTGGTCAAAATGCAG	MED6	-1.3153	-2.1194	-0.743
TTTGAGATCCAGCCTCACGA	TFRC	-1.3158	-2.6333	-0.6686
GCAGCTTCTGGCAGCAAGAG	MED23	-1.3176	-0.8366	-0.2535
ACAGTACAACATCCAGAAGA	CDC73	-1.3217	-2.2369	-0.5309
GCTGTCGAGACCGAAGCCAG	RPAP1	-1.3222	-2.279	-0.6864
CGAATTGTGGATGACTGTGG	TIMM17A	-1.323	-2.0065	-0.6261
AAGGGTACCAGAGCCAATGG	GIGYF2	-1.3357	-2.0695	-0.1176
CATATCATGGCTGCAAGCTC	XPOT	-1.341	-2.0046	-0.1859
AGTCTGTTCATTACCAACAG	DENR	-1.3494	-1.6072	-0.65
GCTGTGCACCAGTGCGACCG	NUBP2	-1.3545	-2.12	-0.604
AAAGTCCGGAAAGACAAGGA	KMT2A	-1.3692	-1.416	0.0501
CCTGACAGGAAGGGGTGCGA	TOX4	-1.3714	-2.0466	-0.4948
AGCACTTCAGAATCCAGAGG	RICTOR	-1.3796	-1.5179	-1.0049
ATCCTGTCAAAATAGTCCGA	MCTS1	-1.381	-1.6681	-0.3963
CCAGCGGGTGAAGTACACCA	TRIM28	-1.3816	-1.447	0.1315
GGAGTCGGCGCTCCAAGTTG	TCEB3	-1.3842	-2.0947	-0.9775
AATTCGAAGCAGAGTCCTCA	EMC3	-1.387	-1.2446	0.011
TTACTGTTTGCGGATAGGAT	RAC1	-1.3915	-2.5256	-1.2558
CAACCGCGAGAAGATGACCC	ACTB	-1.3944	-1.2039	-0.4231
GACCAGCTTCTGCCGGAAGG	MED15	-1.3978	-1.5504	-0.2417
TAGGCTATTGAAGAGGAAGG	SLTM	-1.4037	-2.0943	0.4041
TGAGTCAAAAGGCACTGGGA	FCHO2	-1.4039	-0.347	-0.5633
CGAGATGAGCGCCTCCGCGT	UVRAG	-1.4087	-1.572	0.218
GTTCAGTAACACACTCACTA	UCHL5	-1.4101	-1.6802	0.0833
CCTCCGGGCAGAATCCCACG	CPSF4	-1.4109	-2.2202	-0.4403
CGGCAGCACTCACGTAGATG	INO80E	-1.4162	-2.1002	-0.7284
CTGGACAGCGCACTACGACC	ALG2	-1.4172	-2.5494	0.1049
GCAGACGGTGGAGTGCACGG	AGO2	-1.4202	-2.1328	-0.9075
AATGAGGTCGTCAAAGCTGG	ALG13	-1.4241	-1.4302	-0.4213
CACAGGGACTTCCTTCCCCG	DNM2	-1.4388	-1.9309	-0.9793
TACCAGGAGAGCACAATTGG	RAB5C	-1.4392	-2.6345	-1.0985
GTGACAGTGCTGAAAAGCGC	MTRR	-1.4457	-2.8936	-0.5959
GCAGCGGCTCTGTAGGTGGG	DGCR8	-1.4481	-2.2459	-0.8131
CAAGAAGATTAGGAAGCTTG	SAMM50	-1.4489	-2.8577	-0.6928
GTTTCGGGTGGATAAAGGAG	SARS	-1.4493	-3.1888	-0.6712
TGGCTGAAGGTACTTAACAA	THOC1	-1.4525	-1.7147	0.2045
GCTGGACCCAGGGCTCATAA	TIMM13	-1.4584	-2.0815	-0.6965
AGACATCCCAGGTGAAGCCA	CSNK2B	-1.4629	-4.2986	-1.9587
GCATCAGGAGCAGCAGCTGG	CASC3	-1.4632	-1.2805	-0.352
AACAGAGTATTTGAGCACCA	GTF2H2	-1.4656	-1.612	-0.9171
AACAGAGTATTTGAGCACCA	GTF2H2C	-1.4656	-1.612	-0.9171
TCTACAAGTATGAAGCGCCC	DCAF7	-1.471	-1.2063	-1.5078
TACCTGTGACAACTGCAGAG	SERGEF	-1.4716	-2.4094	-0.7642
TTGTCAAGAAATCTGCACTG	ELP5	-1.4768	-2.1984	-1.0201
GGCATACCACTGAGATCCTG	ALG14	-1.4777	-1.8707	-0.2441
AACCAAGCACTCCTTACCAT	PPP1R2	-1.4841	-2.5697	-1.1817
GGAATGTCTTAAACTTGACC	DNAJC3	-1.488	-1.5414	-0.3192
CCAGAAATGGACCACAAGGA	GLRX3	-1.4943	-1.5149	-0.4546
CTAGATGGTAAAAGCAATCC	PKNOX1	-1.4951	-0.7794	-0.2873
GTGTGGTGGACTGTGGCACG	ACTR3	-1.499	-2.1902	-1.0737
TGTTGTCACACAAACCACGA	MED18	-1.502	-1.8374	-1.3077
AAATGAAGGCACAGGAGCAG	GMPPB	-1.504	-3.5377	-0.0005
GCCACTCACTGCAGAACCCC	ALG1	-1.5127	-2.0344	-0.3951
CCAGGACATGAACAGAGAAG	ZPR1	-1.5302	-2.1936	-1.3433
CTGCAGCAAACATGTCTTGA	PRELID1	-1.5528	-2.7613	-1.1256
CATGGGCTGCAGTTTTCGGG	SRF	-1.5566	-1.8697	-0.44
TTTTGGAATCGTGATACCAG	SMARCE1	-1.5574	-1.9466	-0.9401
ACTGTGGACAATGAACACAT	PPP1R11	-1.5637	-2.4181	-0.8646
ACCCCAGGCAGAGCTCATCG	MLST8	-1.574	-1.6081	-1.2414
TGATCAGGATATGGGCACTG	GSPT1	-1.5791	-2.5695	-1.9815
GAGGGAGCTTCACATCATAG	LEO1	-1.5792	-2.1133	-0.5291
GCAGCGGGTGAACCACGAAA	UBR5	-1.5803	-1.8849	-1.074
CTCCCCGCTAGAGTATGCTC	EIF1AX	-1.5862	-1.8363	-0.7868
AACTCCACCTCCACTGACAA	URM1	-1.6	-1.9992	-1.3487
AGAGGCGCGCAGCAATGAAG	DPAGT1	-1.6051	-2.062	-0.4356
GGGCACCAGGTTGCTCATGG	GNAS	-1.6084	-1.707	-0.1216
ACAATCGGTCCAATACCCCA	GTF2H4	-1.6087	-2.202	-0.9718
TAGTGGAATACCAGCAATGG	IREB2	-1.6104	-1.4498	-0.4421
GCGCCGCCTCAATTCGGCAG	MOCS3	-1.6183	-2.9069	-0.5321
CAGATGCTCCAAACCACTGA	ITGAV	-1.6218	-1.6809	-0.4621
CAGTCCATCAAAGAAAGAGA	THOC2	-1.6295	-4.3311	-0.5869
CAGCAACTTATCATCAAGGG	PDCL	-1.6423	-1.5819	-0.487
GAAATAGATATGGCGACCGA	HYPK	-1.6456	-2.5745	-0.8313
GTTTGCAGCAAAGGCCGCGT	FOXK1	-1.6596	-2.3507	-0.697
CCTCACCCTTGCACTTCCGG	TOMM40	-1.6824	-3.0429	-0.774
GAGGTGTACCAGTACAGCAC	OTUD5	-1.6828	-1.2424	-0.9752
GATTGATCATGAGCACAGAA	CSNK2A1	-1.6878	-2.256	-0.5608
GCGGGATCACCCGGAAGGGA	AP2M1	-1.6934	-2.7754	-0.6739
GAATAGCAGGAGGAGCAGTG	TRNT1	-1.6945	-2.8445	-1.218
CAAATGCATAGATGCCGTGA	GTF2H3	-1.7042	-3.6432	-1.3475
GTGACCGGCGAGGTGCACAT	FERMT2	-1.7177	-1.203	-1.5261
GGGGAGCACGTTCCACGCGA	RPTOR	-1.7298	-5.2145	-2.2638
CCAAGAACTCACAGAGGCAA	EIF4E2	-1.7393	-2.8328	0.0872
AGATGCAGTACCCAATGAAA	TOMM20	-1.7436	-2.8151	-0.6373
AGCGCTCCGGCAAAACCTGG	PGGT1B	-1.7619	-3.2628	-1.6489
GGGGTCAGCACCATCCAGCG	SMARCA4	-1.8077	-2.1537	-0.3366
GAAGTGCAGTTAGATCCTGC	MED1	-1.8155	-2.2983	-0.9748
AGGTGCTGGCGAACCCGCGG	OSGEP	-1.8309	-3.0668	-0.7668
TCTAAGGCCACCACATGCCA	CTU2	-1.8343	-4.0588	-0.8626
GGAGCTCATACTTGCAGCGC	MED24	-1.8407	-1.7585	-1.0267
GCACAAACAAATATCACCAG	NDOR1	-1.8565	-1.7789	-0.8775
TGAGTCCCAACAAGCAAGAA	CDC42	-1.8584	-1.838	-1.1025
CGCATGCAGAGCATCAACGC	TFAP4	-1.8603	-2.7192	-1.4338
TTCAACCAAAATACACCCGA	DYRK1A	-1.8825	-2.406	-0.9746
ATAGCTTACCGAAAGAGTGG	EIF1	-1.883	-2.2153	-0.711
CCTAAAGCTATCATGAAAGG	CCNC	-1.9738	-3.399	-0.7918
ACTGTCGCCATGAACAGTGT	TRIAP1	-1.9923	-2.5412	-0.9353
CCGGCCACTCACCCACAGAC	RHEB	-2.022	-5.2409	-3.3437
GAGCCGGAATGAGGAAACCA	MTOR	-2.0367	-4.3396	-2.6362
TGTTCTCCACGAACTTCTCC	MED10	-2.1409	-2.2867	-0.5654
CTGCCTGGCACACTGCTGGG	THG1L	-2.1823	-3.4752	-1.3996
CAAGACGAGCCGCTTCGCAA	RPP21	-2.194	-3.2084	-1.0578
TGACACACCATGGAGTACGG	AMBRA1	-2.2195	-2.2808	-1.0518
AGAGATACCCCTCACTCTGG	SMARCB1	-2.2939	-3.0427	-0.7677
AAACTCCCCAACCGAAACCT	STAU1	-2.4115	-3.9792	-0.3735
GAAGCCCCAAGTGAACCAGA	MED12	-2.6487	-2.7882	-0.1244
ACTTCCTGCCTGACCTGCCA	MED19	-3.0082	-3.8295	-0.6383
