# Supplementary material for: Functional CRISPR screening identifies the ufmylation pathway as a regulator of SQSTM1/p62
Source: eLife. 2016 Jun 28;5:e17290. doi: 10.7554/eLife.17290 (PMC4924995; doi:10.7554/eLife.17290)
Supplement: Figure 4—source data 1. — DOI: http://dx.doi.org/10.7554/eLife.17290.011 [file elife-17290-fig4-data1.xlsx]

## Sheet: ufm1_ko_contrasts
GeneID	Symbol	Log2 Fold Change (UFM1 KO vs Control)	- Log10 Adjusted P-Value (UFM1 KO vs Control)
ENSG00000000003	TSPAN6	-0.01017	0.05569
ENSG00000000419	DPM1	0.39393	3.85907
ENSG00000000457	SCYL3	-0.57076	5.1696
ENSG00000000460	C1orf112	0.03747	0.29179
ENSG00000000971	CFH	0.25314	1.58073
ENSG00000001036	FUCA2	0.4807	7.74278
ENSG00000001084	GCLC	0.42333	5.85108
ENSG00000001167	NFYA	0.11325	1.73346
ENSG00000001460	STPG1	0.35713	1.55931
ENSG00000001461	NIPAL3	0.74802	5.77865
ENSG00000001497	LAS1L	0.00498	0.02581
ENSG00000001561	ENPP4	-0.33076	0.36927
ENSG00000001617	SEMA3F	-1.66884	3.72324
ENSG00000001629	ANKIB1	-0.12915	1.92515
ENSG00000001630	CYP51A1	0.9329	9.28045
ENSG00000001631	KRIT1	0.26741	3.22568
ENSG00000002016	RAD52	-0.07754	0.38352
ENSG00000002330	BAD	0.10387	0.44513
ENSG00000002549	LAP3	0.36243	5.36512
ENSG00000002586	CD99	0.01186	0.09853
ENSG00000002587	HS3ST1	-0.05886	0.11038
ENSG00000002746	HECW1	-0.05162	0.24089
ENSG00000002822	MAD1L1	0.08415	0.5957
ENSG00000002834	LASP1	0.5218	5.71645
ENSG00000002919	SNX11	0.14076	1.22681
ENSG00000003056	M6PR	0.17249	2.3198
ENSG00000003096	KLHL13	-0.68116	5.71052
ENSG00000003137	CYP26B1	0.70317	6.26862
ENSG00000003147	ICA1	-0.03908	0.09785
ENSG00000003249	DBNDD1	-0.72608	8.16347
ENSG00000003393	ALS2	-0.05622	0.47123
ENSG00000003402	CFLAR	-0.53233	5.24044
ENSG00000003436	TFPI	0.36456	4.58955
ENSG00000003509	NDUFAF7	0.04876	0.12594
ENSG00000003756	RBM5	-0.29294	2.89896
ENSG00000003987	MTMR7	0.28167	0.62497
ENSG00000003989	SLC7A2	-0.14408	1.24243
ENSG00000004059	ARF5	-0.41146	5.70341
ENSG00000004139	SARM1	0.174	1.75037
ENSG00000004142	POLDIP2	0.15213	2.13533
ENSG00000004399	PLXND1	-0.55621	6.4825
ENSG00000004455	AK2	0.43411	6.74449
ENSG00000004478	FKBP4	0.5789	6.251
ENSG00000004487	KDM1A	0.04491	0.48145
ENSG00000004534	RBM6	-0.13607	1.69173
ENSG00000004660	CAMKK1	0.32437	2.43365
ENSG00000004700	RECQL	-0.0043	0.02858
ENSG00000004766	CCDC132	0.10251	0.77719
ENSG00000004776	HSPB6	-1.27417	3.12422
ENSG00000004777	ARHGAP33	0.13523	0.35984
ENSG00000004779	NDUFAB1	0.13513	0.99904
ENSG00000004799	PDK4	-1.10946	3.54723
ENSG00000004864	SLC25A13	-0.13411	1.66796
ENSG00000004866	ST7	0.52334	6.55709
ENSG00000004897	CDC27	0.27237	4.53422
ENSG00000004961	HCCS	0.33506	4.81977
ENSG00000004975	DVL2	-0.28608	4.50387
ENSG00000005007	UPF1	-0.2306	3.82471
ENSG00000005020	SKAP2	-0.16408	2.78528
ENSG00000005022	SLC25A5	-0.13103	1.61454
ENSG00000005059	CCDC109B	0.38687	3.13166
ENSG00000005073	HOXA11	-0.14692	0.24141
ENSG00000005075	POLR2J	0.14641	1.76202
ENSG00000005100	DHX33	0.16493	2.11762
ENSG00000005108	THSD7A	-1.80216	6.29509
ENSG00000005156	LIG3	0.13574	1.86044
ENSG00000005175	RPAP3	0.00779	0.0448
ENSG00000005187	ACSM3	0.03942	0.04555
ENSG00000005189	AC004381.6	-0.191	0.59865
ENSG00000005194	CIAPIN1	0.14087	2.08387
ENSG00000005206	SPPL2B	0.07584	0.22016
ENSG00000005238	FAM214B	0.39742	3.71461
ENSG00000005243	COPZ2	0.54582	4.28868
ENSG00000005249	PRKAR2B	-1.00921	8.24417
ENSG00000005302	MSL3	-0.07206	0.63235
ENSG00000005339	CREBBP	-0.16408	1.01431
ENSG00000005436	GCFC2	-0.05255	0.16866
ENSG00000005448	WDR54	0.23455	1.5081
ENSG00000005469	CROT	0.00479	0.01927
ENSG00000005471	ABCB4	0.52168	1.72956
ENSG00000005483	KMT2E	-0.2722	4.50366
ENSG00000005486	RHBDD2	-0.00607	0.03344
ENSG00000005513	SOX8	-0.13015	0.15669
ENSG00000005700	IBTK	0.07023	0.62908
ENSG00000005801	ZNF195	-0.36474	3.45394
ENSG00000005810	MYCBP2	-0.15541	0.62662
ENSG00000005812	FBXL3	-0.36783	5.60257
ENSG00000005882	PDK2	-0.3751	4.15853
ENSG00000005884	ITGA3	0.03264	0.31868
ENSG00000005889	ZFX	-0.10879	1.14149
ENSG00000005893	LAMP2	-0.22303	3.88546
ENSG00000006007	GDE1	-0.05123	0.55128
ENSG00000006015	C19orf60	0.19311	0.62408
ENSG00000006016	CRLF1	-0.81945	7.8761
ENSG00000006025	OSBPL7	0.10297	0.2326
ENSG00000006042	TMEM98	-0.20653	2.95493
ENSG00000006062	MAP3K14	0.64641	7.67282
ENSG00000006118	TMEM132A	-0.26647	2.03462
ENSG00000006125	AP2B1	-0.13326	1.86702
ENSG00000006128	TAC1	-0.35814	0.34976
ENSG00000006194	ZNF263	-0.12954	1.39129
ENSG00000006210	CX3CL1	-1.10908	6.56622
ENSG00000006282	SPATA20	-0.27417	4.09788
ENSG00000006283	CACNA1G	-0.97517	5.10599
ENSG00000006327	TNFRSF12A	0.53906	6.66482
ENSG00000006377	DLX6	0.23523	0.58145
ENSG00000006432	MAP3K9	0.46242	3.89822
ENSG00000006451	RALA	-0.45394	6.19642
ENSG00000006453	BAIAP2L1	-0.87894	9.40427
ENSG00000006459	KDM7A	-2.95692	11.3947
ENSG00000006468	ETV1	-1.3241	11.0211
ENSG00000006530	AGK	0.25817	3.26328
ENSG00000006534	ALDH3B1	0.28717	2.91572
ENSG00000006576	PHTF2	0.13277	1.76274
ENSG00000006606	CCL26	0.4688	2.24196
ENSG00000006607	FARP2	0.065	0.67869
ENSG00000006625	GGCT	0.02159	0.11911
ENSG00000006634	DBF4	-0.02452	0.17057
ENSG00000006652	IFRD1	0.17915	3.01397
ENSG00000006695	COX10	-0.17554	1.92629
ENSG00000006704	GTF2IRD1	-0.69531	8.26619
ENSG00000006712	PAF1	0.06893	0.72668
ENSG00000006715	VPS41	-0.20092	3.16601
ENSG00000006740	ARHGAP44	-0.71496	5.39601
ENSG00000006744	ELAC2	0.15208	1.81615
ENSG00000006756	ARSD	-0.339	3.87781
ENSG00000006831	ADIPOR2	-0.22081	3.22004
ENSG00000006837	CDKL3	-0.05357	0.07892
ENSG00000007047	MARK4	-0.13903	0.93692
ENSG00000007080	CCDC124	0.2881	2.15012
ENSG00000007168	PAFAH1B1	-0.17643	2.9464
ENSG00000007174	DNAH9	-0.23506	0.3183
ENSG00000007202	KIAA0100	-0.09358	0.85484
ENSG00000007237	GAS7	-2.21938	4.66982
ENSG00000007255	TRAPPC6A	-0.07894	0.22362
ENSG00000007341	ST7L	0.71584	5.44673
ENSG00000007376	RPUSD1	0.5994	3.71703
ENSG00000007384	RHBDF1	-0.03278	0.15014
ENSG00000007392	LUC7L	-0.02693	0.1634
ENSG00000007402	CACNA2D2	-1.3211	3.07228
ENSG00000007516	BAIAP3	-2.157	5.88673
ENSG00000007520	TSR3	0.22131	2.21877
ENSG00000007541	PIGQ	-0.40065	3.20291
ENSG00000007545	CRAMP1L	-0.22353	1.11463
ENSG00000007866	TEAD3	-0.37988	5.04505
ENSG00000007923	DNAJC11	0.31062	4.06386
ENSG00000007944	MYLIP	-0.69472	6.70895
ENSG00000007968	E2F2	-1.07282	8.84351
ENSG00000008018	PSMB1	0.04359	0.32771
ENSG00000008083	JARID2	-0.22335	2.37363
ENSG00000008086	CDKL5	0.05544	0.31877
ENSG00000008128	CDK11A	-0.40693	5.82802
ENSG00000008130	NADK	-0.16697	2.83221
ENSG00000008197	TFAP2D	-1.61471	4.94276
ENSG00000008256	CYTH3	-0.53528	7.07075
ENSG00000008277	ADAM22	-0.76484	7.86564
ENSG00000008282	SYPL1	0.38048	5.08551
ENSG00000008283	CYB561	0.81269	8.41615
ENSG00000008294	SPAG9	0.09812	1.11988
ENSG00000008300	CELSR3	-0.49526	4.05964
ENSG00000008311	AASS	-0.5744	6.61401
ENSG00000008324	SS18L2	0.23833	1.93788
ENSG00000008382	MPND	-0.57927	3.68926
ENSG00000008394	MGST1	0.98707	11.3447
ENSG00000008405	CRY1	0.03272	0.09743
ENSG00000008441	NFIX	0.0837	0.82041
ENSG00000008513	ST3GAL1	-0.21697	2.32109
ENSG00000008516	MMP25	-0.72473	7.62955
ENSG00000008517	IL32	-0.26027	2.00264
ENSG00000008710	PKD1	-0.54963	1.97846
ENSG00000008735	MAPK8IP2	0.01317	0.01809
ENSG00000008838	MED24	0.1266	1.40997
ENSG00000008853	RHOBTB2	-0.05615	0.44614
ENSG00000008869	HEATR5B	0.14325	0.50382
ENSG00000008952	SEC62	0.80713	9.9688
ENSG00000008988	RPS20	0.07606	0.76477
ENSG00000009307	CSDE1	-0.15634	2.19335
ENSG00000009335	UBE3C	0.01872	0.1433
ENSG00000009413	REV3L	-0.3241	2.24704
ENSG00000009694	TENM1	0.09992	0.41774
ENSG00000009709	PAX7	0.1499	0.07916
ENSG00000009780	FAM76A	0.17086	1.00619
ENSG00000009830	POMT2	0.06901	0.82701
ENSG00000009844	VTA1	0.29224	4.35637
ENSG00000009954	BAZ1B	-0.33981	5.74225
ENSG00000010017	RANBP9	-0.48249	6.22751
ENSG00000010072	SPRTN	0.19658	1.96523
ENSG00000010165	METTL13	0.16338	1.85239
ENSG00000010219	DYRK4	0.79816	9.20735
ENSG00000010244	ZNF207	0.01408	0.09891
ENSG00000010256	UQCRC1	0.12653	1.20154
ENSG00000010270	STARD3NL	0.18034	2.65379
ENSG00000010278	CD9	-0.10803	1.09249
ENSG00000010292	NCAPD2	-0.19153	3.19378
ENSG00000010295	IFFO1	0.41093	3.69827
ENSG00000010318	PHF7	0.2385	0.97232
ENSG00000010319	SEMA3G	-1.94695	3.90308
ENSG00000010322	NISCH	0.0032	0.01376
ENSG00000010361	FUZ	-0.60653	5.65519
ENSG00000010404	IDS	0.07277	0.98234
ENSG00000010539	ZNF200	0.013	0.05395
ENSG00000010626	LRRC23	-0.02226	0.0694
ENSG00000010704	HFE	-0.04361	0.19766
ENSG00000010803	SCMH1	-0.08993	1.1161
ENSG00000010810	FYN	-1.17058	7.51204
ENSG00000010818	HIVEP2	-0.47718	5.65377
ENSG00000011007	TCEB3	0.46692	6.35043
ENSG00000011009	LYPLA2	0.24907	2.80562
ENSG00000011021	CLCN6	0.10269	0.75914
ENSG00000011028	MRC2	-0.60607	7.13173
ENSG00000011052	NME2	0.38047	6.28132
ENSG00000011105	TSPAN9	-0.31794	4.53422
ENSG00000011114	BTBD7	0.10824	0.94651
ENSG00000011132	APBA3	-0.18701	0.92747
ENSG00000011143	MKS1	-0.3608	4.13095
ENSG00000011198	ABHD5	-0.12591	0.8978
ENSG00000011201	KAL1	-1.25982	8.19815
ENSG00000011243	AKAP8L	0.97544	8.72905
ENSG00000011258	MBTD1	-0.70638	4.62926
ENSG00000011260	UTP18	0.1353	1.53987
ENSG00000011275	RNF216	-0.14219	2.57309
ENSG00000011295	TTC19	-0.1486	1.54528
ENSG00000011304	PTBP1	0.09242	0.98655
ENSG00000011332	DPF1	-0.15536	0.70897
ENSG00000011347	SYT7	-0.04892	0.23374
ENSG00000011376	LARS2	-0.15194	1.58903
ENSG00000011405	PIK3C2A	0.21935	2.67749
ENSG00000011422	PLAUR	1.22762	9.4638
ENSG00000011426	ANLN	0.04858	0.30903
ENSG00000011451	WIZ	-0.06924	0.5574
ENSG00000011454	RABGAP1	-0.31305	3.64332
ENSG00000011465	DCN	-0.24805	1.99384
ENSG00000011478	QPCTL	0.74337	7.70067
ENSG00000011485	PPP5C	-0.15541	2.47101
ENSG00000011523	CEP68	-0.8502	8.2883
ENSG00000011566	MAP4K3	-0.44053	4.65446
ENSG00000011638	TMEM159	-0.53851	4.71878
ENSG00000011677	GABRA3	0.03937	0.18286
ENSG00000012048	BRCA1	-0.53056	6.61351
ENSG00000012061	ERCC1	0.10509	1.10762
ENSG00000012124	CD22	0.75523	5.52961
ENSG00000012171	SEMA3B	0.96517	6.95172
ENSG00000012174	MBTPS2	0.29402	4.63346
ENSG00000012211	PRICKLE3	-0.01609	0.04102
ENSG00000012232	EXTL3	-0.24745	3.00905
ENSG00000012504	NR1H4	0.27441	0.35743
ENSG00000012660	ELOVL5	0.55934	6.92709
ENSG00000012817	KDM5D	-0.20176	1.58193
ENSG00000012822	CALCOCO1	-0.2218	1.35467
ENSG00000012963	UBR7	-0.08201	0.72016
ENSG00000012983	MAP4K5	-0.02132	0.12347
ENSG00000013016	EHD3	0.22042	1.92374
ENSG00000013275	PSMC4	0.26782	4.10724
ENSG00000013288	MAN2B2	-0.25155	4.38951
ENSG00000013306	SLC25A39	0.33564	4.35843
ENSG00000013364	MVP	-0.38317	5.86831
ENSG00000013374	NUB1	-0.12221	2.00275
ENSG00000013375	PGM3	1.61946	13.0413
ENSG00000013392	RWDD2A	0.36567	2.36956
ENSG00000013441	CLK1	0.19936	1.11559
ENSG00000013503	POLR3B	0.15988	1.70978
ENSG00000013523	ANGEL1	0.01371	0.0694
ENSG00000013561	RNF14	0.09439	1.12451
ENSG00000013563	DNASE1L1	-0.10412	0.70523
ENSG00000013573	DDX11	-0.26459	2.6671
ENSG00000013583	HEBP1	0.03711	0.25209
ENSG00000013588	GPRC5A	-0.09805	0.28612
ENSG00000013619	MAMLD1	0.19433	0.50327
ENSG00000013810	TACC3	-0.07729	0.89169
ENSG00000014123	UFL1	0.57106	5.21755
ENSG00000014138	POLA2	-0.13303	1.76381
ENSG00000014164	ZC3H3	0.02009	0.09467
ENSG00000014216	CAPN1	-0.04499	0.41625
ENSG00000014257	ACPP	-1.45287	3.56673
ENSG00000014641	MDH1	0.09009	1.41296
ENSG00000014824	SLC30A9	0.19122	2.68353
ENSG00000014914	MTMR11	-0.86483	8.004
ENSG00000014919	COX15	0.1673	2.35017
ENSG00000015133	CCDC88C	-0.34226	1.8739
ENSG00000015153	YAF2	-0.45659	4.62849
ENSG00000015171	ZMYND11	-0.14431	1.5965
ENSG00000015475	BID	0.02733	0.18502
ENSG00000015479	MATR3	-0.2713	3.919
ENSG00000015532	XYLT2	-0.08793	0.57292
ENSG00000015568	RGPD5	-0.03978	0.18629
ENSG00000015676	NUDCD3	-0.05727	0.52344
ENSG00000016082	ISL1	0.03514	0.10783
ENSG00000016864	GLT8D1	0.14135	1.78627
ENSG00000017260	ATP2C1	0.10649	1.68917
ENSG00000017797	RALBP1	-0.0776	0.80373
ENSG00000018189	RUFY3	-0.51121	3.60737
ENSG00000018236	CNTN1	-1.51513	5.65873
ENSG00000018408	WWTR1	-0.64123	8.42243
ENSG00000018510	AGPS	-0.60872	6.93805
ENSG00000018610	CXorf56	0.11217	0.78943
ENSG00000018699	TTC27	0.53503	4.82803
ENSG00000018869	ZNF582	-0.81948	6.34733
ENSG00000019144	PHLDB1	-0.52946	7.32934
ENSG00000019485	PRDM11	-0.115	0.91437
ENSG00000019549	SNAI2	0.1534	0.93313
ENSG00000019582	CD74	-3.44991	5.75575
ENSG00000019991	HGF	0.18284	0.97611
ENSG00000019995	ZRANB1	-0.62002	8.18421
ENSG00000020129	NCDN	0.28249	2.60945
ENSG00000020181	GPR124	-1.86634	10.3078
ENSG00000020256	ZFP64	-0.05791	0.43693
ENSG00000020426	MNAT1	0.14391	1.21445
ENSG00000020577	SAMD4A	-0.42991	2.26275
ENSG00000020633	RUNX3	0.70282	8.26137
ENSG00000020922	MRE11A	-0.49595	6.01435
ENSG00000021355	SERPINB1	-0.28107	3.24175
ENSG00000021574	SPAST	-0.09734	0.76406
ENSG00000021645	NRXN3	0.6672	3.31195
ENSG00000021762	OSBPL5	-0.08975	0.59335
ENSG00000021776	AQR	-0.11629	1.43081
ENSG00000021826	CPS1	-0.58375	8.03145
ENSG00000022267	FHL1	-0.41878	6.46251
ENSG00000022277	RTFDC1	0.03835	0.32646
ENSG00000022567	SLC45A4	0.24873	1.71386
ENSG00000022840	RNF10	-0.09971	1.23157
ENSG00000022976	ZNF839	-0.27367	1.50636
ENSG00000023041	ZDHHC6	0.11919	1.3355
ENSG00000023171	GRAMD1B	-0.04079	0.14093
ENSG00000023191	RNH1	0.27672	2.65363
ENSG00000023228	NDUFS1	-0.05225	0.66142
ENSG00000023287	RB1CC1	-0.55634	6.40999
ENSG00000023318	ERP44	0.98532	10.9313
ENSG00000023330	ALAS1	0.18615	2.34874
ENSG00000023445	BIRC3	-1.47287	5.65522
ENSG00000023516	AKAP11	-0.18535	1.65332
ENSG00000023572	GLRX2	0.0908	0.63304
ENSG00000023608	SNAPC1	0.19389	1.78091
ENSG00000023697	DERA	-0.18985	3.05067
ENSG00000023734	STRAP	0.17832	2.72572
ENSG00000023839	ABCC2	0.98216	7.76683
ENSG00000023902	PLEKHO1	-0.12083	1.18413
ENSG00000023909	GCLM	0.93801	9.44005
ENSG00000024048	UBR2	-0.11663	1.20133
ENSG00000024422	EHD2	0.393	4.36441
ENSG00000024526	DEPDC1	-0.46535	4.69598
ENSG00000024862	CCDC28A	-0.75859	6.23134
ENSG00000025039	RRAGD	-0.32638	2.15137
ENSG00000025156	HSF2	-0.24929	2.453
ENSG00000025293	PHF20	-0.14547	1.89854
ENSG00000025434	NR1H3	-0.23053	1.29554
ENSG00000025770	NCAPH2	0.15718	1.66275
ENSG00000025772	TOMM34	-0.07705	0.59892
ENSG00000025796	SEC63	0.76872	8.64612
ENSG00000025800	KPNA6	0.06417	0.54778
ENSG00000026025	VIM	-0.22436	3.14105
ENSG00000026036	RTEL1-TNFRSF6B	-0.20115	2.21558
ENSG00000026103	FAS	-0.83994	7.90293
ENSG00000026297	RNASET2	0.33283	2.23042
ENSG00000026508	CD44	0.78678	8.45944
ENSG00000026559	KCNG1	-1.10611	4.76459
ENSG00000026652	AGPAT4	0.00181	0.00619
ENSG00000026751	SLAMF7	1.56694	2.7396
ENSG00000026950	BTN3A1	0.84568	8.34237
ENSG00000027001	MIPEP	-0.14952	1.00504
ENSG00000027075	PRKCH	-0.72072	2.7195
ENSG00000027697	IFNGR1	0.15077	1.45461
ENSG00000027847	B4GALT7	0.76631	8.09551
ENSG00000027869	SH2D2A	-1.91082	6.43771
ENSG00000028137	TNFRSF1B	-1.14438	4.99556
ENSG00000028203	VEZT	-0.35714	5.48212
ENSG00000028310	BRD9	-0.09336	0.85433
ENSG00000028528	SNX1	-0.10753	1.6003
ENSG00000028839	TBPL1	-0.09369	0.57509
ENSG00000029153	ARNTL2	-0.41135	3.47273
ENSG00000029363	BCLAF1	-0.33401	5.06699
ENSG00000029364	SLC39A9	0.31161	4.45516
ENSG00000029534	ANK1	-0.23514	0.62228
ENSG00000029639	TFB1M	-0.25434	1.8739
ENSG00000029725	RABEP1	-0.10888	0.87742
ENSG00000029993	HMGB3	-0.5021	5.8174
ENSG00000030066	NUP160	0.27048	5.06022
ENSG00000030110	BAK1	0.21844	2.16506
ENSG00000030419	IKZF2	0.17259	0.50409
ENSG00000030582	GRN	-0.37645	4.55055
ENSG00000031003	FAM13B	-0.48433	4.22955
ENSG00000031081	ARHGAP31	-0.20739	2.06446
ENSG00000031691	CENPQ	-0.30467	4.13036
ENSG00000031698	SARS	-0.786	8.26615
ENSG00000031823	RANBP3	0.04766	0.41611
ENSG00000032219	ARID4A	-0.215	1.53164
ENSG00000032389	TSSC1	0.27477	2.47164
ENSG00000032444	PNPLA6	-0.17923	1.8899
ENSG00000032742	IFT88	-0.17638	1.44843
ENSG00000033011	ALG1	1.16441	10.6301
ENSG00000033030	ZCCHC8	-0.88167	7.67722
ENSG00000033050	ABCF2	-0.05536	0.54105
ENSG00000033100	CHPF2	0.45196	5.72434
ENSG00000033170	FUT8	-0.04931	0.47768
ENSG00000033178	UBA6	0.30116	4.38433
ENSG00000033327	GAB2	-0.34113	1.35959
ENSG00000033627	ATP6V0A1	0.6324	7.3297
ENSG00000033800	PIAS1	-0.13484	1.96508
ENSG00000033867	SLC4A7	0.44494	4.05157
ENSG00000034053	APBA2	-0.3723	3.46714
ENSG00000034152	MAP2K3	0.56442	5.3708
ENSG00000034510	TMSB10	0.45387	6.64205
ENSG00000034533	ASTE1	-0.02285	0.05256
ENSG00000034677	RNF19A	-0.43771	5.46523
ENSG00000034693	PEX3	0.26718	2.10525
ENSG00000034713	GABARAPL2	0.06634	0.46445
ENSG00000035115	SH3YL1	-0.02103	0.05494
ENSG00000035141	FAM136A	0.4356	5.64048
ENSG00000035403	VCL	-0.34473	5.69216
ENSG00000035499	DEPDC1B	-0.43705	4.71994
ENSG00000035664	DAPK2	-1.30016	3.22553
ENSG00000035681	NSMAF	0.03492	0.32814
ENSG00000035687	ADSS	0.11146	1.54131
ENSG00000035862	TIMP2	-0.70544	8.63495
ENSG00000035928	RFC1	-0.00111	0.00543
ENSG00000036054	TBC1D23	-0.0524	0.43758
ENSG00000036257	CUL3	0.11622	1.23417
ENSG00000036448	MYOM2	0.05199	0.08339
ENSG00000036549	ZZZ3	-0.03384	0.22963
ENSG00000036672	USP2	-0.40771	1.15603
ENSG00000037042	TUBG2	-0.2268	1.54614
ENSG00000037241	RPL26L1	0.44941	5.96861
ENSG00000037474	NSUN2	0.36637	5.81617
ENSG00000037637	FBXO42	-0.27158	3.53563
ENSG00000037749	MFAP3	0.40591	4.93363
ENSG00000037757	MRI1	0.65785	7.71601
ENSG00000037897	METTL1	0.25732	2.24563
ENSG00000037965	HOXC8	0.3691	0.71561
ENSG00000038002	AGA	-0.2187	2.63746
ENSG00000038210	PI4K2B	-0.04858	0.27959
ENSG00000038219	BOD1L1	-0.23587	1.45671
ENSG00000038274	MAT2B	-0.19361	3.385
ENSG00000038358	EDC4	0.13757	1.79591
ENSG00000038382	TRIO	-0.0987	0.55426
ENSG00000038427	VCAN	-0.8268	9.77384
ENSG00000038532	CLEC16A	-0.0884	0.69805
ENSG00000039123	SKIV2L2	0.10097	1.14274
ENSG00000039139	DNAH5	-0.40966	1.77792
ENSG00000039319	ZFYVE16	-0.3218	3.88077
ENSG00000039523	FAM65A	0.10363	1.41296
ENSG00000039560	RAI14	-0.02935	0.25419
ENSG00000039650	PNKP	-0.25909	2.89374
ENSG00000040199	PHLPP2	0.11618	0.6436
ENSG00000040275	SPDL1	-0.12459	0.83055
ENSG00000040341	STAU2	-0.38174	5.04364
ENSG00000040487	PQLC2	0.18813	1.30172
ENSG00000040531	CTNS	0.34264	2.77007
ENSG00000040608	RTN4R	-0.8051	2.2247
ENSG00000040633	PHF23	0.1633	2.01142
ENSG00000040731	CDH10	1.07643	3.38939
ENSG00000040933	INPP4A	-0.20994	2.98072
ENSG00000041353	RAB27B	0.78353	4.40497
ENSG00000041357	PSMA4	0.0044	0.02747
ENSG00000041802	LSG1	0.09989	1.38121
ENSG00000041880	PARP3	-0.14041	0.89525
ENSG00000041982	TNC	-0.24563	3.34438
ENSG00000041988	THAP3	0.17474	1.17222
ENSG00000042062	FAM65C	-0.68032	2.06743
ENSG00000042088	TDP1	-0.1043	0.7944
ENSG00000042286	AIFM2	0.03791	0.34456
ENSG00000042317	SPATA7	-0.48604	2.98142
ENSG00000042429	MED17	-0.02742	0.14612
ENSG00000042445	RETSAT	0.39542	5.52482
ENSG00000042493	CAPG	-0.05882	0.53617
ENSG00000042753	AP2S1	-0.10002	0.9433
ENSG00000043093	DCUN1D1	-0.19416	2.8962
ENSG00000043143	JADE2	-0.10724	0.87866
ENSG00000043355	ZIC2	-0.82397	4.56049
ENSG00000043462	LCP2	-0.93805	4.29541
ENSG00000043514	TRIT1	0.31965	4.55759
ENSG00000043591	ADRB1	-0.41615	2.51951
ENSG00000044090	CUL7	0.33437	4.54249
ENSG00000044115	CTNNA1	-0.0382	0.40753
ENSG00000044446	PHKA2	-0.23742	1.83379
ENSG00000044459	CNTLN	-0.38456	3.00385
ENSG00000044524	EPHA3	-1.12367	6.91255
ENSG00000044574	HSPA5	0.92296	9.85847
ENSG00000046604	DSG2	-0.10412	1.45862
ENSG00000046647	GEMIN8	-0.47667	3.25901
ENSG00000046651	OFD1	-0.4999	4.68921
ENSG00000046889	PREX2	-0.57403	2.8153
ENSG00000047056	WDR37	0.3709	3.03619
ENSG00000047188	YTHDC2	-0.01061	0.04884
ENSG00000047230	CTPS2	-0.48372	3.97676
ENSG00000047249	ATP6V1H	-0.13362	1.3558
ENSG00000047315	POLR2B	0.05586	0.62519
ENSG00000047346	FAM214A	-0.35319	4.10721
ENSG00000047365	ARAP2	-1.13461	8.79969
ENSG00000047410	TPR	-0.29668	3.2047
ENSG00000047457	CP	0.13048	0.29253
ENSG00000047578	KIAA0556	-0.32209	3.61984
ENSG00000047579	DTNBP1	-0.26881	2.41695
ENSG00000047597	XK	0.5089	3.88788
ENSG00000047617	ANO2	1.08288	2.00252
ENSG00000047621	C12orf4	0.37449	4.79092
ENSG00000047634	SCML1	0.68742	6.07437
ENSG00000047644	WWC3	-0.32661	3.61251
ENSG00000047648	ARHGAP6	-0.60666	0.96935
ENSG00000047849	MAP4	-0.13603	2.0298
ENSG00000047932	GOPC	0.34561	4.96294
ENSG00000047936	ROS1	0.26618	0.19211
ENSG00000048028	USP28	-0.42263	6.05251
ENSG00000048052	HDAC9	-1.69372	11.4434
ENSG00000048140	TSPAN17	-0.11087	1.42739
ENSG00000048162	NOP16	0.60704	7.77257
ENSG00000048342	CC2D2A	0.05264	0.47211
ENSG00000048392	RRM2B	0.13812	1.13181
ENSG00000048405	ZNF800	0.05183	0.30287
ENSG00000048471	SNX29	-0.2795	3.08707
ENSG00000048540	LMO3	-0.45164	2.60148
ENSG00000048544	MRPS10	0.28508	4.54305
ENSG00000048649	RSF1	0.75288	7.11396
ENSG00000048707	VPS13D	-0.26401	1.34892
ENSG00000048740	CELF2	-0.5125	1.83744
ENSG00000048828	FAM120A	0.1289	2.0353
ENSG00000048991	R3HDM1	-0.05281	0.51598
ENSG00000049130	KITLG	0.14984	1.44854
ENSG00000049167	ERCC8	0.04481	0.25718
ENSG00000049192	ADAMTS6	-0.5698	1.8842
ENSG00000049239	H6PD	-0.885	8.83278
ENSG00000049245	VAMP3	0.01385	0.07893
ENSG00000049246	PER3	0.04947	0.20843
ENSG00000049249	TNFRSF9	-1.84766	5.51856
ENSG00000049323	LTBP1	-0.8432	7.03269
ENSG00000049449	RCN1	-0.14056	1.96064
ENSG00000049541	RFC2	-0.02402	0.15016
ENSG00000049618	ARID1B	-0.38183	5.3588
ENSG00000049656	CLPTM1L	0.48696	6.69044
ENSG00000049759	NEDD4L	-0.8111	8.58773
ENSG00000049769	PPP1R3F	0.05775	0.19913
ENSG00000049860	HEXB	0.13058	1.88066
ENSG00000049883	PTCD2	0.0526	0.26204
ENSG00000050130	JKAMP	0.674	8.37161
ENSG00000050165	DKK3	-0.4473	5.5084
ENSG00000050327	ARHGEF5	-0.76843	5.99984
ENSG00000050344	NFE2L3	-0.26838	2.81481
ENSG00000050393	MCUR1	0.26609	4.08512
ENSG00000050405	LIMA1	-0.02411	0.13658
ENSG00000050426	LETMD1	0.08563	0.6837
ENSG00000050438	SLC4A8	-0.76961	5.94447
ENSG00000050555	LAMC3	-0.59763	3.48467
ENSG00000050628	PTGER3	-0.28966	0.66174
ENSG00000050730	TNIP3	0.58799	2.90647
ENSG00000050748	MAPK9	-0.02401	0.20393
ENSG00000050820	BCAR1	0.52919	3.67452
ENSG00000051009	FAM160A2	-0.18506	1.82491
ENSG00000051108	HERPUD1	-0.34585	2.61968
ENSG00000051128	HOMER3	-0.13032	0.7551
ENSG00000051180	RAD51	-0.33953	3.48005
ENSG00000051341	POLQ	0.14308	1.08094
ENSG00000051382	PIK3CB	0.06358	0.35906
ENSG00000051596	THOC3	0.15952	1.75755
ENSG00000051620	HEBP2	-0.21263	2.13488
ENSG00000051825	MPHOSPH9	-0.27831	3.2703
ENSG00000052126	PLEKHA5	-0.7896	7.34989
ENSG00000052723	SIKE1	0.21507	2.44069
ENSG00000052749	RRP12	0.42206	5.10874
ENSG00000052795	FNIP2	-0.30453	2.7981
ENSG00000052802	MSMO1	1.10535	8.95397
ENSG00000052841	TTC17	1.53346	11.386
ENSG00000052850	ALX4	0.08313	0.7802
ENSG00000053254	FOXN3	-0.94481	8.55333
ENSG00000053371	AKR7A2	-0.26074	2.76425
ENSG00000053372	MRTO4	0.50324	6.10925
ENSG00000053501	USE1	0.39436	4.97115
ENSG00000053747	LAMA3	-0.2904	0.60367
ENSG00000053770	AP5M1	-0.14151	1.35964
ENSG00000053900	ANAPC4	-0.09872	0.84025
ENSG00000054116	TRAPPC3	0.22445	3.15082
ENSG00000054118	THRAP3	-0.46333	6.8303
ENSG00000054148	PHPT1	0.38553	5.17347
ENSG00000054267	ARID4B	-0.0368	0.24062
ENSG00000054277	OPN3	0.58076	5.3176
ENSG00000054282	SDCCAG8	-0.18934	1.32267
ENSG00000054356	PTPRN	0.57243	5.42869
ENSG00000054392	HHAT	-0.55627	2.95933
ENSG00000054523	KIF1B	-0.10657	1.23069
ENSG00000054598	FOXC1	-0.30433	2.45582
ENSG00000054611	TBC1D22A	-0.2523	2.94324
ENSG00000054654	SYNE2	-0.78974	2.4786
ENSG00000054690	PLEKHH1	-0.48011	1.54559
ENSG00000054793	ATP9A	-1.86311	10.1307
ENSG00000054965	FAM168A	-0.46924	6.80236
ENSG00000054967	RELT	0.35632	2.38317
ENSG00000055044	NOP58	0.06314	0.54614
ENSG00000055070	SZRD1	0.05992	0.50202
ENSG00000055118	KCNH2	-1.55691	5.29862
ENSG00000055130	CUL1	-0.03826	0.336
ENSG00000055147	FAM114A2	0.33767	3.76938
ENSG00000055163	CYFIP2	-0.23138	1.66653
ENSG00000055208	TAB2	-0.15079	2.13831
ENSG00000055211	GINM1	0.341	3.01457
ENSG00000055332	EIF2AK2	-0.18416	2.26212
ENSG00000055483	USP36	0.24953	3.48222
ENSG00000055609	KMT2C	0.09191	0.2321
ENSG00000055732	MCOLN3	-0.38577	1.2086
ENSG00000055813	CCDC85A	1.7643	4.46549
ENSG00000055917	PUM2	-0.34731	5.98353
ENSG00000055950	MRPL43	0.39375	6.16629
ENSG00000055955	ITIH4	-0.18558	0.24132
ENSG00000056050	C4orf27	-0.14804	1.40919
ENSG00000056097	ZFR	0.46205	6.34884
ENSG00000056277	ZNF280C	-0.11456	0.64929
ENSG00000056487	PHF21B	0.13449	0.54657
ENSG00000056558	TRAF1	-1.33848	6.3726
ENSG00000056586	RC3H2	-0.2736	3.9567
ENSG00000056736	IL17RB	-1.32693	0.82731
ENSG00000056972	TRAF3IP2	-0.27915	3.14417
ENSG00000056998	GYG2	-0.45935	4.2677
ENSG00000057019	DCBLD2	-0.02466	0.1836
ENSG00000057252	SOAT1	0.2397	3.61026
ENSG00000057294	PKP2	-0.12638	0.51522
ENSG00000057608	GDI2	0.07137	0.92656
ENSG00000057657	PRDM1	-2.47531	10.2634
ENSG00000057663	ATG5	-0.06935	0.80757
ENSG00000057704	TMCC3	0.13998	0.31648
ENSG00000057757	PITHD1	0.16997	2.33401
ENSG00000057935	MTA3	-0.1736	2.40031
ENSG00000058056	USP13	-0.2817	3.44984
ENSG00000058063	ATP11B	-0.32616	5.35621
ENSG00000058085	LAMC2	0.61741	0.6564
ENSG00000058091	CDK14	-0.40845	4.69089
ENSG00000058262	SEC61A1	1.41617	11.7044
ENSG00000058272	PPP1R12A	-0.12642	1.16576
ENSG00000058453	CROCC	-0.33993	0.97896
ENSG00000058600	POLR3E	0.0903	1.00518
ENSG00000058668	ATP2B4	0.16222	1.09274
ENSG00000058673	ZC3H11A	-0.05153	0.36388
ENSG00000058729	RIOK2	0.20666	2.16727
ENSG00000058799	YIPF1	-0.21086	2.46499
ENSG00000058804	NDC1	0.32482	4.39348
ENSG00000058866	DGKG	0.15364	1.94466
ENSG00000059122	FLYWCH1	-0.04783	0.17891
ENSG00000059145	UNKL	0.78131	7.24698
ENSG00000059377	TBXAS1	-0.14075	0.98049
ENSG00000059378	PARP12	-0.39437	4.60641
ENSG00000059573	ALDH18A1	0.77329	9.24493
ENSG00000059588	TARBP1	0.10145	0.97825
ENSG00000059691	GATB	0.13807	1.65673
ENSG00000059728	MXD1	-0.33074	2.9172
ENSG00000059758	CDK17	-0.41301	5.23889
ENSG00000059769	DNAJC25	1.19693	8.89191
ENSG00000059804	SLC2A3	0.24418	2.60179
ENSG00000060069	CTDP1	0.06557	0.43429
ENSG00000060138	YBX3	-0.30045	5.17645
ENSG00000060140	STYK1	-0.46059	2.80602
ENSG00000060237	WNK1	-0.07881	0.69221
ENSG00000060339	CCAR1	0.31218	3.21308
ENSG00000060491	OGFR	0.18403	1.29091
ENSG00000060642	PIGV	0.02321	0.10145
ENSG00000060656	PTPRU	-0.18643	2.00159
ENSG00000060688	SNRNP40	0.34899	5.69296
ENSG00000060709	RIMBP2	-0.3628	0.6273
ENSG00000060749	QSER1	0.07198	0.48261
ENSG00000060762	MPC1	0.31406	4.14159
ENSG00000060971	ACAA1	0.08404	0.60877
ENSG00000060982	BCAT1	-0.55058	6.5177
ENSG00000061273	HDAC7	-0.02227	0.13677
ENSG00000061337	LZTS1	-0.56825	4.85343
ENSG00000061455	PRDM6	-0.10006	0.19786
ENSG00000061676	NCKAP1	-0.22469	4.63982
ENSG00000061794	MRPS35	0.30428	4.4143
ENSG00000061918	GUCY1B3	-0.25308	1.7728
ENSG00000061936	SFSWAP	-0.01544	0.10979
ENSG00000061938	TNK2	-0.08515	0.5232
ENSG00000061987	MON2	0.39603	4.8879
ENSG00000062194	GPBP1	-0.10843	1.55897
ENSG00000062282	DGAT2	-1.67456	8.18834
ENSG00000062370	ZNF112	-0.49779	2.92632
ENSG00000062485	CS	0.04221	0.40373
ENSG00000062524	LTK	1.02909	4.46383
ENSG00000062582	MRPS24	0.55476	6.01783
ENSG00000062598	ELMO2	-0.03461	0.30401
ENSG00000062650	WAPAL	-0.09153	1.10042
ENSG00000062716	VMP1	0.26646	4.10358
ENSG00000062725	APPBP2	0.03916	0.28615
ENSG00000062822	POLD1	-0.0846	0.52838
ENSG00000063046	EIF4B	-0.25452	4.39598
ENSG00000063127	SLC6A16	0.2684	0.44832
ENSG00000063169	GLTSCR1	-0.05553	0.13677
ENSG00000063176	SPHK2	-0.17841	1.41642
ENSG00000063177	RPL18	0.42861	7.07549
ENSG00000063180	CA11	-1.49963	8.15655
ENSG00000063241	ISOC2	0.50116	5.77077
ENSG00000063244	U2AF2	0.43922	7.63632
ENSG00000063245	EPN1	0.06128	0.2505
ENSG00000063322	MED29	0.0056	0.04091
ENSG00000063438	AHRR	0.02214	0.08339
ENSG00000063587	ZNF275	0.48138	6.29873
ENSG00000063601	MTMR1	-0.36697	5.0442
ENSG00000063660	GPC1	0.13251	0.851
ENSG00000063761	ADCK1	0.14425	1.00378
ENSG00000063854	HAGH	-0.12462	0.91783
ENSG00000063978	RNF4	0.33569	5.64227
ENSG00000064012	CASP8	-0.43033	5.15696
ENSG00000064042	LIMCH1	-0.11729	1.07346
ENSG00000064102	ASUN	0.04328	0.31839
ENSG00000064115	TM7SF3	0.02941	0.27057
ENSG00000064195	DLX3	-0.75934	1.44181
ENSG00000064199	SPA17	0.10517	0.39206
ENSG00000064201	TSPAN32	-0.67661	1.33613
ENSG00000064225	ST3GAL6	-0.00416	0.0065
ENSG00000064300	NGFR	-1.45621	5.59646
ENSG00000064309	CDON	-0.2033	1.94101
ENSG00000064313	TAF2	0.2564	3.76421
ENSG00000064393	HIPK2	-0.08196	0.25975
ENSG00000064419	TNPO3	0.06913	0.64791
ENSG00000064489	MEF2BNB-MEF2B	0.49291	4.29938
ENSG00000064490	RFXANK	-0.36379	5.52689
ENSG00000064545	TMEM161A	0.54844	4.30512
ENSG00000064547	LPAR2	0.07611	0.18424
ENSG00000064601	CTSA	-0.06126	0.78449
ENSG00000064607	SUGP2	-0.37889	3.89182
ENSG00000064651	SLC12A2	-0.10712	0.88436
ENSG00000064652	SNX24	-0.65741	6.29224
ENSG00000064655	EYA2	-0.67673	3.2021
ENSG00000064666	CNN2	0.173	1.65811
ENSG00000064687	ABCA7	-0.21194	0.98485
ENSG00000064692	SNCAIP	-1.79863	4.46534
ENSG00000064703	DDX20	0.50459	6.75009
ENSG00000064726	BTBD1	-0.06446	0.59867
ENSG00000064763	FAR2	-0.86658	4.86636
ENSG00000064932	SBNO2	0.12839	0.75043
ENSG00000064933	PMS1	0.0219	0.08282
ENSG00000064961	HMG20B	-0.04394	0.28887
ENSG00000064989	CALCRL	-0.6897	3.49157
ENSG00000064995	TAF11	0.06611	0.51379
ENSG00000064999	ANKS1A	-0.20287	2.3861
ENSG00000065000	AP3D1	0.17027	2.91238
ENSG00000065029	ZNF76	-0.64766	4.888
ENSG00000065054	SLC9A3R2	0.55196	6.10059
ENSG00000065057	NTHL1	0.40531	3.83523
ENSG00000065060	UHRF1BP1	-2.15168	11.1832
ENSG00000065135	GNAI3	0.10448	1.41924
ENSG00000065150	IPO5	0.07168	0.90245
ENSG00000065154	OAT	-0.1661	2.62694
ENSG00000065183	WDR3	0.25023	3.37781
ENSG00000065243	PKN2	-0.17802	1.68817
ENSG00000065268	WDR18	0.66013	3.57167
ENSG00000065308	TRAM2	0.5393	5.85578
ENSG00000065320	NTN1	-1.83357	7.8091
ENSG00000065325	GLP2R	-0.12405	0.13288
ENSG00000065328	MCM10	-0.14267	1.41032
ENSG00000065357	DGKA	-0.19299	1.61849
ENSG00000065413	ANKRD44	-0.61454	4.43052
ENSG00000065427	KARS	0.27303	3.73646
ENSG00000065457	ADAT1	-0.12737	1.73171
ENSG00000065485	PDIA5	0.84294	8.52132
ENSG00000065491	TBC1D22B	-0.17028	1.72883
ENSG00000065518	NDUFB4	0.15976	1.26118
ENSG00000065526	SPEN	0.04641	0.18716
ENSG00000065534	MYLK	-0.06175	0.22963
ENSG00000065548	ZC3H15	0.13443	1.77784
ENSG00000065559	MAP2K4	0.19565	2.64747
ENSG00000065600	TMEM206	0.49932	6.4419
ENSG00000065613	SLK	-0.4253	4.40783
ENSG00000065615	CYB5R4	-0.01999	0.12328
ENSG00000065618	COL17A1	0.39395	0.31186
ENSG00000065665	SEC61A2	0.66648	3.90491
ENSG00000065675	PRKCQ	-0.83004	5.66767
ENSG00000065717	TLE2	-1.17839	5.83159
ENSG00000065802	ASB1	-0.14804	1.89907
ENSG00000065809	FAM107B	-1.62374	9.35508
ENSG00000065833	ME1	0.43064	5.43654
ENSG00000065882	TBC1D1	-0.34836	4.44919
ENSG00000065883	CDK13	0.0305	0.3061
ENSG00000065911	MTHFD2	-1.52967	9.52481
ENSG00000065923	SLC9A7	0.21951	1.5587
ENSG00000065970	FOXJ2	0.05136	0.36093
ENSG00000065978	YBX1	-0.15093	1.80873
ENSG00000065989	PDE4A	-0.17687	1.23196
ENSG00000066027	PPP2R5A	0.12291	0.94959
ENSG00000066032	CTNNA2	-1.22508	3.79783
ENSG00000066044	ELAVL1	0.05235	0.58057
ENSG00000066084	DIP2B	-0.20138	1.39373
ENSG00000066117	SMARCD1	-0.14929	1.86762
ENSG00000066135	KDM4A	-0.84214	9.20735
ENSG00000066136	NFYC	0.03072	0.18373
ENSG00000066248	NGEF	0.20431	0.41249
ENSG00000066279	ASPM	-0.14644	0.88642
ENSG00000066322	ELOVL1	0.74636	9.28045
ENSG00000066379	ZNRD1	0.05397	0.28501
ENSG00000066382	MPPED2	-0.22035	1.64997
ENSG00000066422	ZBTB11	0.20135	2.25423
ENSG00000066427	ATXN3	-0.37047	3.49139
ENSG00000066455	GOLGA5	0.54495	6.8566
ENSG00000066468	FGFR2	-1.15897	6.62156
ENSG00000066557	LRRC40	-0.18393	1.59939
ENSG00000066583	ISOC1	-0.12058	1.5535
ENSG00000066629	EML1	-0.1319	1.41947
ENSG00000066651	TRMT11	-0.00745	0.03031
ENSG00000066654	THUMPD1	-0.12826	1.34822
ENSG00000066697	MSANTD3	0.02255	0.17979
ENSG00000066735	KIF26A	-0.59712	1.70855
ENSG00000066739	ATG2B	-0.21762	1.23705
ENSG00000066777	ARFGEF1	-0.0099	0.0588
ENSG00000066827	ZFAT	-0.23346	1.31115
ENSG00000066855	MTFR1	0.53242	8.01544
ENSG00000066923	STAG3	0.24097	0.47469
ENSG00000066926	FECH	0.17511	2.13641
ENSG00000066933	MYO9A	-0.06267	0.37382
ENSG00000067048	DDX3Y	0.16392	1.69079
ENSG00000067057	PFKP	0.41381	5.78583
ENSG00000067064	IDI1	0.88823	8.09414
ENSG00000067066	SP100	-0.09111	0.81184
ENSG00000067082	KLF6	-0.75788	7.05704
ENSG00000067113	PPAP2A	0.07364	0.50523
ENSG00000067141	NEO1	-0.78713	10.145
ENSG00000067167	TRAM1	1.49891	13.2144
ENSG00000067177	PHKA1	-0.14605	1.7796
ENSG00000067182	TNFRSF1A	0.09398	0.94415
ENSG00000067191	CACNB1	-0.43475	3.56545
ENSG00000067208	EVI5	-0.07514	0.41592
ENSG00000067221	STOML1	0.24321	1.51277
ENSG00000067225	PKM	0.29407	4.69089
ENSG00000067248	DHX29	-0.11836	0.87376
ENSG00000067334	DNTTIP2	0.49809	6.03149
ENSG00000067365	METTL22	0.19265	1.88911
ENSG00000067369	TP53BP1	-0.0324	0.29855
ENSG00000067445	TRO	-0.0468	0.22166
ENSG00000067533	RRP15	0.28285	3.88262
ENSG00000067560	RHOA	0.02678	0.19112
ENSG00000067596	DHX8	-0.05241	0.46052
ENSG00000067601	PMS2P4	0.03587	0.04836
ENSG00000067606	PRKCZ	0.3187	2.16691
ENSG00000067646	ZFY	-0.25287	1.86975
ENSG00000067704	IARS2	-0.04796	0.47198
ENSG00000067715	SYT1	-0.37848	4.21053
ENSG00000067798	NAV3	0.92761	5.33732
ENSG00000067829	IDH3G	0.66551	8.44219
ENSG00000067836	ROGDI	-0.25517	1.85834
ENSG00000067840	PDZD4	-0.53505	4.48649
ENSG00000067900	ROCK1	-0.12625	1.15802
ENSG00000067955	CBFB	-0.1898	2.81379
ENSG00000067992	PDK3	-0.18033	1.25439
ENSG00000068001	HYAL2	0.30253	3.4768
ENSG00000068024	HDAC4	-0.00097	0.0036
ENSG00000068028	RASSF1	0.71221	6.26974
ENSG00000068078	FGFR3	0.15443	0.7009
ENSG00000068079	IFI35	-0.10297	0.9418
ENSG00000068097	HEATR6	-0.05277	0.51606
ENSG00000068120	COASY	-0.24077	4.30419
ENSG00000068137	PLEKHH3	-1.10885	6.01723
ENSG00000068305	MEF2A	-0.36575	4.71666
ENSG00000068308	OTUD5	-0.02143	0.14369
ENSG00000068323	TFE3	-0.18976	3.19418
ENSG00000068354	TBC1D25	-0.15173	1.16956
ENSG00000068366	ACSL4	-0.3181	4.54895
ENSG00000068383	INPP5A	0.23307	2.34938
ENSG00000068394	GPKOW	0.30582	3.82084
ENSG00000068400	GRIPAP1	-0.49587	6.02291
ENSG00000068438	FTSJ1	0.6198	8.11183
ENSG00000068489	PRR11	-0.08975	0.83598
ENSG00000068615	REEP1	-0.34023	1.30151
ENSG00000068650	ATP11A	0.08897	0.46661
ENSG00000068654	POLR1A	0.14521	1.30827
ENSG00000068697	LAPTM4A	0.34907	5.41411
ENSG00000068724	TTC7A	0.56983	5.85605
ENSG00000068745	IP6K2	0.02724	0.18123
ENSG00000068781	STON1-GTF2A1L	-0.61806	5.25718
ENSG00000068784	SRBD1	0.37693	4.09302
ENSG00000068796	KIF2A	-0.35057	5.1937
ENSG00000068878	PSME4	-0.13359	1.77784
ENSG00000068885	IFT80	-0.14464	1.20984
ENSG00000068903	SIRT2	0.28681	3.66271
ENSG00000068912	ERLEC1	1.05707	9.31633
ENSG00000068971	PPP2R5B	0.40353	3.94656
ENSG00000069011	PITX1	-0.46445	2.02843
ENSG00000069020	MAST4	-0.749	4.5946
ENSG00000069188	SDK2	-0.31275	0.67152
ENSG00000069248	NUP133	-0.10419	1.19048
ENSG00000069275	NUCKS1	-0.42875	6.39872
ENSG00000069329	VPS35	0.05558	0.56557
ENSG00000069345	DNAJA2	0.19401	2.46696
ENSG00000069399	BCL3	0.08353	0.51678
ENSG00000069424	KCNAB2	0.05156	0.30588
ENSG00000069431	ABCC9	1.71876	3.19697
ENSG00000069493	CLEC2D	0.12145	1.03832
ENSG00000069509	FUNDC1	0.03816	0.21496
ENSG00000069667	RORA	-0.92133	4.54551
ENSG00000069702	TGFBR3	-0.70378	4.97622
ENSG00000069712	KIAA1107	-0.82917	2.44506
ENSG00000069849	ATP1B3	0.6411	9.44296
ENSG00000069869	NEDD4	-0.35842	4.67249
ENSG00000069943	PIGB	0.58475	5.00973
ENSG00000069956	MAPK6	0.36014	5.53114
ENSG00000069966	GNB5	-0.21415	2.384
ENSG00000069974	RAB27A	-0.25643	4.06828
ENSG00000069998	CECR5	0.04201	0.23129
ENSG00000070010	UFD1L	0.16233	2.32238
ENSG00000070018	LRP6	-0.12021	1.35911
ENSG00000070047	PHRF1	0.11575	1.05827
ENSG00000070061	IKBKAP	0.24906	3.8321
ENSG00000070081	NUCB2	1.43739	11.2326
ENSG00000070087	PFN2	0.32516	5.53711
ENSG00000070159	PTPN3	-0.59181	6.12597
ENSG00000070214	SLC44A1	-0.43213	6.41792
ENSG00000070269	TMEM260	0.15964	1.39116
ENSG00000070366	SMG6	-0.46825	5.26296
ENSG00000070367	EXOC5	-0.01025	0.07916
ENSG00000070371	CLTCL1	-0.1104	0.61917
ENSG00000070404	FSTL3	0.87568	7.88238
ENSG00000070413	DGCR2	-0.01892	0.11182
ENSG00000070423	RNF126	0.23057	0.85403
ENSG00000070444	MNT	-0.20901	2.1634
ENSG00000070476	ZXDC	-0.36556	4.07522
ENSG00000070495	JMJD6	1.41755	10.8886
ENSG00000070501	POLB	-0.20516	1.95156
ENSG00000070540	WIPI1	0.64562	8.7674
ENSG00000070610	GBA2	-0.17065	1.41927
ENSG00000070614	NDST1	0.1213	1.48748
ENSG00000070669	ASNS	-2.84579	9.49565
ENSG00000070718	AP3M2	-0.4735	6.07305
ENSG00000070756	PABPC1	-0.28781	4.95774
ENSG00000070759	TESK2	-0.28456	1.61812
ENSG00000070761	CFAP20	0.13694	1.44203
ENSG00000070770	CSNK2A2	-0.32792	4.53718
ENSG00000070778	PTPN21	-0.40777	4.41887
ENSG00000070785	EIF2B3	0.52409	6.95127
ENSG00000070814	TCOF1	0.03198	0.27635
ENSG00000070831	CDC42	0.02604	0.1996
ENSG00000070882	OSBPL3	-0.09976	1.02954
ENSG00000070886	EPHA8	-0.36372	0.43051
ENSG00000070950	RAD18	0.09394	0.87925
ENSG00000070961	ATP2B1	0.04213	0.36816
ENSG00000071051	NCK2	-0.68121	5.22293
ENSG00000071054	MAP4K4	-0.30105	4.81527
ENSG00000071073	MGAT4A	-0.60328	1.33137
ENSG00000071082	RPL31	0.28141	4.78309
ENSG00000071127	WDR1	0.03499	0.28148
ENSG00000071189	SNX13	-0.41963	6.56686
ENSG00000071205	ARHGAP10	-0.33786	3.28517
ENSG00000071242	RPS6KA2	-1.16534	8.9783
ENSG00000071243	ING3	-0.52639	4.98719
ENSG00000071246	VASH1	-1.0472	7.49034
ENSG00000071282	LMCD1	-0.09299	0.20579
ENSG00000071462	WBSCR22	0.81986	9.85177
ENSG00000071537	SEL1L	0.44487	7.10264
ENSG00000071539	TRIP13	0.29865	3.8686
ENSG00000071553	ATP6AP1	0.18128	2.88242
ENSG00000071564	TCF3	-0.05431	0.27709
ENSG00000071575	TRIB2	-0.6711	6.73249
ENSG00000071626	DAZAP1	-0.01355	0.09208
ENSG00000071655	MBD3	-0.09869	0.37936
ENSG00000071794	HLTF	-0.21488	2.46483
ENSG00000071859	FAM50A	0.28046	3.96079
ENSG00000071889	FAM3A	0.29894	2.84827
ENSG00000071894	CPSF1	0.01421	0.08581
ENSG00000071967	CYBRD1	0.07768	0.72518
ENSG00000071994	PDCD2	0.17919	2.29541
ENSG00000072041	SLC6A15	-0.4706	5.13029
ENSG00000072042	RDH11	0.38021	5.88224
ENSG00000072062	PRKACA	-0.36431	5.32983
ENSG00000072071	LPHN1	-0.54863	6.72399
ENSG00000072110	ACTN1	-0.20739	2.66429
ENSG00000072121	ZFYVE26	-0.29118	3.1244
ENSG00000072133	RPS6KA6	-0.47482	4.38531
ENSG00000072134	EPN2	-0.09817	0.92693
ENSG00000072135	PTPN18	-0.14659	1.85809
ENSG00000072195	SPEG	-0.08504	0.292
ENSG00000072201	LNX1	-0.61751	4.43571
ENSG00000072210	ALDH3A2	-0.04963	0.45749
ENSG00000072274	TFRC	1.08397	10.3636
ENSG00000072310	SREBF1	0.11043	0.67317
ENSG00000072364	AFF4	0.07864	0.46655
ENSG00000072401	UBE2D1	-0.4704	4.51924
ENSG00000072415	MPP5	0.38146	5.41191
ENSG00000072422	RHOBTB1	-1.75724	11.5102
ENSG00000072501	SMC1A	-0.07631	0.95586
ENSG00000072506	HSD17B10	0.12786	1.73159
ENSG00000072518	MARK2	-0.30291	4.69017
ENSG00000072571	HMMR	-0.08628	0.3442
ENSG00000072609	CHFR	-0.43033	3.72159
ENSG00000072657	TRHDE	-0.57951	3.90858
ENSG00000072682	P4HA2	1.06839	9.4638
ENSG00000072736	NFATC3	-0.15771	2.19782
ENSG00000072756	TRNT1	-0.21556	2.76739
ENSG00000072778	ACADVL	-0.06958	0.65278
ENSG00000072786	STK10	-0.42375	4.61365
ENSG00000072803	FBXW11	-0.21193	3.33129
ENSG00000072832	CRMP1	-0.45103	5.79856
ENSG00000072840	EVC	-0.16279	1.61646
ENSG00000072849	DERL2	0.94659	9.12621
ENSG00000072864	NDE1	-0.3596	4.56337
ENSG00000072952	MRVI1	-0.03506	0.05637
ENSG00000072954	TMEM38A	-0.53083	4.85922
ENSG00000072958	AP1M1	0.18674	2.82672
ENSG00000073008	PVR	0.62847	8.00685
ENSG00000073050	XRCC1	-0.45998	5.64948
ENSG00000073060	SCARB1	0.46526	6.60063
ENSG00000073111	MCM2	-0.25506	3.40626
ENSG00000073146	MOV10L1	-0.74801	2.88396
ENSG00000073150	PANX2	0.52753	3.07359
ENSG00000073169	SELO	-0.16033	0.80325
ENSG00000073282	TP63	-2.78154	6.76314
ENSG00000073331	ALPK1	-0.43582	3.92228
ENSG00000073350	LLGL2	-0.74901	5.05213
ENSG00000073417	PDE8A	-0.19851	2.78254
ENSG00000073464	CLCN4	0.16629	1.26911
ENSG00000073536	NLE1	0.1705	2.07004
ENSG00000073578	SDHA	-0.2044	3.35238
ENSG00000073584	SMARCE1	-0.11426	1.59036
ENSG00000073605	GSDMB	0.3181	0.62198
ENSG00000073614	KDM5A	-0.18135	1.92776
ENSG00000073670	ADAM11	-0.73322	4.31002
ENSG00000073711	PPP2R3A	-0.10554	1.23354
ENSG00000073712	FERMT2	-0.55836	6.77655
ENSG00000073756	PTGS2	-1.62749	9.85024
ENSG00000073792	IGF2BP2	0.06988	0.67276
ENSG00000073803	MAP3K13	0.07034	0.67352
ENSG00000073849	ST6GAL1	-1.90612	7.36276
ENSG00000073905	VDAC1P1	0.38221	4.20534
ENSG00000073910	FRY	-1.44989	8.54948
ENSG00000073921	PICALM	0.00151	0.00834
ENSG00000073969	NSF	0.2016	3.02954
ENSG00000074047	GLI2	0.1118	0.45898
ENSG00000074054	CLASP1	0.03009	0.1969
ENSG00000074071	MRPS34	0.4932	5.97331
ENSG00000074181	NOTCH3	0.36271	0.97901
ENSG00000074201	CLNS1A	-0.03728	0.28086
ENSG00000074211	PPP2R2C	-1.28159	4.30018
ENSG00000074219	TEAD2	-0.84827	8.79299
ENSG00000074266	EED	-0.0023	0.01231
ENSG00000074317	SNCB	-1.05043	3.4073
ENSG00000074319	TSG101	-0.11336	1.52298
ENSG00000074356	C17orf85	-0.26739	2.75821
ENSG00000074370	ATP2A3	0.05009	0.05157
ENSG00000074410	CA12	0.19977	2.61992
ENSG00000074416	MGLL	0.09951	0.26463
ENSG00000074527	NTN4	-0.01358	0.07328
ENSG00000074582	BCS1L	0.47853	5.3799
ENSG00000074590	NUAK1	-1.10061	8.42974
ENSG00000074603	DPP8	-0.01357	0.09024
ENSG00000074621	SLC24A1	-0.9631	6.39586
ENSG00000074657	ZNF532	-0.23336	3.10526
ENSG00000074695	LMAN1	1.0675	11.4464
ENSG00000074696	PTPLAD1	0.09824	1.60715
ENSG00000074706	IPCEF1	-2.41374	5.05997
ENSG00000074755	ZZEF1	0.12852	0.64092
ENSG00000074800	ENO1	0.30737	4.58859
ENSG00000074842	C19orf10	1.28929	10.9211
ENSG00000074855	ANO8	0.22958	1.62995
ENSG00000074935	TUBE1	-1.48209	8.6163
ENSG00000074964	ARHGEF10L	-0.65947	5.53043
ENSG00000074966	TXK	-1.49031	1.4714
ENSG00000075035	WSCD2	-2.07005	5.15538
ENSG00000075043	KCNQ2	-0.38206	1.39667
ENSG00000075089	ACTR6	0.06005	0.34924
ENSG00000075131	TIPIN	0.32424	4.83609
ENSG00000075142	SRI	0.44118	6.52668
ENSG00000075151	EIF4G3	-0.06288	0.46507
ENSG00000075188	NUP37	0.07024	0.72327
ENSG00000075213	SEMA3A	-0.20171	2.61745
ENSG00000075218	GTSE1	-0.28411	3.24864
ENSG00000075223	SEMA3C	-0.12213	1.40932
ENSG00000075234	TTC38	0.38769	4.21053
ENSG00000075239	ACAT1	0.15289	2.25601
ENSG00000075240	GRAMD4	-0.57182	3.81092
ENSG00000075275	CELSR1	-0.42967	3.56205
ENSG00000075292	ZNF638	-0.26161	3.10896
ENSG00000075303	SLC25A40	-0.1555	2.41297
ENSG00000075336	TIMM21	0.95334	9.46812
ENSG00000075340	ADD2	-0.04715	0.36402
ENSG00000075391	RASAL2	0.16346	1.26016
ENSG00000075399	VPS9D1	0.03651	0.18233
ENSG00000075407	ZNF37A	-0.44488	2.17772
ENSG00000075413	MARK3	-0.09955	1.20986
ENSG00000075415	SLC25A3	0.0235	0.21395
ENSG00000075420	FNDC3B	0.21261	3.09061
ENSG00000075426	FOSL2	-0.3887	5.3969
ENSG00000075461	CACNG4	-0.17306	0.90511
ENSG00000075539	FRYL	-0.15733	1.3201
ENSG00000075568	TMEM131	0.39819	5.52533
ENSG00000075618	FSCN1	0.31268	2.68899
ENSG00000075624	ACTB	-0.0578	0.52682
ENSG00000075643	MOCOS	-0.64079	6.88716
ENSG00000075651	PLD1	-1.21481	6.78014
ENSG00000075702	WDR62	-0.0276	0.1939
ENSG00000075711	DLG1	0.02613	0.19274
ENSG00000075785	RAB7A	-0.15495	2.83726
ENSG00000075790	BCAP29	0.29251	3.86915
ENSG00000075826	SEC31B	0.01355	0.01864
ENSG00000075856	SART3	0.07727	0.79867
ENSG00000075884	ARHGAP15	-1.91405	2.98697
ENSG00000075891	PAX2	0.48302	3.89332
ENSG00000075914	EXOSC7	0.12066	0.8886
ENSG00000075945	KIFAP3	-0.57403	7.51802
ENSG00000075975	MKRN2	0.07415	0.68134
ENSG00000076003	MCM6	-0.73159	8.46678
ENSG00000076043	REXO2	0.24212	4.51084
ENSG00000076053	RBM7	-0.09945	1.28047
ENSG00000076067	RBMS2	-0.29929	2.53877
ENSG00000076108	BAZ2A	0.10126	0.93798
ENSG00000076201	PTPN23	0.21997	2.87293
ENSG00000076242	MLH1	0.10965	1.39734
ENSG00000076248	UNG	-0.41263	6.13522
ENSG00000076258	FMO4	-0.39604	1.29154
ENSG00000076321	KLHL20	0.02084	0.11302
ENSG00000076351	SLC46A1	0.77836	7.90792
ENSG00000076356	PLXNA2	0.05124	0.17114
ENSG00000076382	SPAG5	-0.01145	0.06995
ENSG00000076513	ANKRD13A	0.10257	0.52366
ENSG00000076554	TPD52	0.91648	7.60767
ENSG00000076555	ACACB	-0.49733	3.80212
ENSG00000076604	TRAF4	0.53327	7.2176
ENSG00000076641	PAG1	-0.93379	5.33152
ENSG00000076650	GPATCH1	-0.18624	2.1406
ENSG00000076662	ICAM3	0.87352	6.76821
ENSG00000076685	NT5C2	0.08141	0.65278
ENSG00000076706	MCAM	0.24116	3.35944
ENSG00000076716	GPC4	-0.56448	7.15074
ENSG00000076770	MBNL3	-0.79299	8.10647
ENSG00000076826	CAMSAP3	0.11838	0.12031
ENSG00000076864	RAP1GAP	-0.12113	0.67411
ENSG00000076924	XAB2	-0.17924	2.0667
ENSG00000076928	ARHGEF1	0.01457	0.09499
ENSG00000076944	STXBP2	-0.60202	0.336
ENSG00000076984	MAP2K7	-0.06696	0.53093
ENSG00000077044	DGKD	0.34009	5.13256
ENSG00000077063	CTTNBP2	-1.41981	7.57275
ENSG00000077097	TOP2B	-0.33498	5.60589
ENSG00000077147	TM9SF3	0.23557	3.59088
ENSG00000077150	NFKB2	-0.56159	5.71219
ENSG00000077152	UBE2T	0.30654	4.31445
ENSG00000077157	PPP1R12B	-0.33301	2.3177
ENSG00000077232	DNAJC10	0.66436	8.99335
ENSG00000077235	GTF3C1	0.91295	8.9502
ENSG00000077238	IL4R	-0.78418	7.92938
ENSG00000077254	USP33	-0.19191	2.10407
ENSG00000077264	PAK3	-1.0232	3.88466
ENSG00000077274	CAPN6	-1.75659	6.44703
ENSG00000077312	SNRPA	0.17179	2.19513
ENSG00000077348	EXOSC5	0.31241	4.34725
ENSG00000077380	DYNC1I2	-0.07824	1.07501
ENSG00000077454	LRCH4	-0.131	1.05888
ENSG00000077458	FAM76B	-0.5089	3.77612
ENSG00000077463	SIRT6	0.52212	4.48207
ENSG00000077514	POLD3	-0.01755	0.09967
ENSG00000077549	CAPZB	-0.33018	5.6491
ENSG00000077585	GPR137B	-0.51017	5.62505
ENSG00000077684	JADE1	-1.2676	10.1401
ENSG00000077713	SLC25A43	0.39968	5.85317
ENSG00000077721	UBE2A	0.07487	0.92046
ENSG00000077782	FGFR1	-0.50459	5.82623
ENSG00000077942	FBLN1	-1.28585	2.81127
ENSG00000077943	ITGA8	-1.36655	8.29084
ENSG00000078018	MAP2	0.64192	4.49496
ENSG00000078043	PIAS2	-0.06835	0.59105
ENSG00000078053	AMPH	-0.82961	7.8091
ENSG00000078061	ARAF	0.01303	0.08243
ENSG00000078070	MCCC1	-0.17864	2.189
ENSG00000078098	FAP	-1.82371	5.16198
ENSG00000078114	NEBL	-0.39214	0.86609
ENSG00000078124	ACER3	0.02783	0.21299
ENSG00000078140	UBE2K	0.0023	0.01782
ENSG00000078142	PIK3C3	-0.14755	1.48356
ENSG00000078177	N4BP2	-0.59592	4.79317
ENSG00000078237	C12orf5	0.61245	5.28458
ENSG00000078246	TULP3	0.35864	5.57364
ENSG00000078269	SYNJ2	-0.12919	1.19114
ENSG00000078295	ADCY2	-0.67938	0.94296
ENSG00000078304	PPP2R5C	0.05674	0.69118
ENSG00000078319	PMS2P1	-0.14332	0.77679
ENSG00000078369	GNB1	-0.09722	1.21576
ENSG00000078401	EDN1	-0.9025	2.0019
ENSG00000078403	MLLT10	-0.38279	4.84201
ENSG00000078487	ZCWPW1	0.21067	0.56153
ENSG00000078549	ADCYAP1R1	-0.74557	3.08233
ENSG00000078618	NRD1	-0.28562	4.40427
ENSG00000078668	VDAC3	0.22925	2.77377
ENSG00000078674	PCM1	-0.28142	4.0195
ENSG00000078687	TNRC6C	-0.10175	0.59497
ENSG00000078699	CBFA2T2	-0.19444	1.29003
ENSG00000078747	ITCH	-0.08358	0.81116
ENSG00000078804	TP53INP2	-0.39985	4.33904
ENSG00000078808	SDF4	0.10299	1.3648
ENSG00000078900	TP73	-1.24924	5.77133
ENSG00000078902	TOLLIP	0.159	1.50188
ENSG00000078967	UBE2D4	-0.17538	2.02043
ENSG00000079101	CLUL1	1.5992	4.55178
ENSG00000079102	RUNX1T1	-0.64739	3.34413
ENSG00000079134	THOC1	0.10977	1.10367
ENSG00000079150	FKBP7	0.63251	7.09697
ENSG00000079156	OSBPL6	-0.96844	7.43904
ENSG00000079215	SLC1A3	0.31707	3.84867
ENSG00000079246	XRCC5	-0.06577	0.58938
ENSG00000079257	LXN	-0.654	4.90291
ENSG00000079263	SP140	0.47259	1.3921
ENSG00000079277	MKNK1	0.14313	1.21697
ENSG00000079308	TNS1	-1.34906	4.84024
ENSG00000079313	REXO1	0.07061	0.28387
ENSG00000079332	SAR1A	0.56006	8.79673
ENSG00000079335	CDC14A	-1.0582	5.5046
ENSG00000079337	RAPGEF3	-0.20984	0.74284
ENSG00000079385	CEACAM1	-0.70704	1.30958
ENSG00000079387	SENP1	-0.13648	2.00723
ENSG00000079432	CIC	0.05295	0.29684
ENSG00000079435	LIPE	-0.39465	0.61853
ENSG00000079459	FDFT1	0.77702	7.76406
ENSG00000079462	PAFAH1B3	-0.40767	3.91437
ENSG00000079482	OPHN1	-0.76812	4.99855
ENSG00000079616	KIF22	-0.41263	6.28132
ENSG00000079691	LRRC16A	-0.43988	4.03105
ENSG00000079739	PGM1	0.89603	8.73125
ENSG00000079785	DDX1	0.37911	5.69666
ENSG00000079805	DNM2	-0.09383	1.14815
ENSG00000079819	EPB41L2	-0.60486	7.26882
ENSG00000079841	RIMS1	-0.73277	3.49754
ENSG00000079931	MOXD1	-0.46857	2.52625
ENSG00000079950	STX7	-0.13743	1.2966
ENSG00000079974	RABL2B	0.17613	1.64997
ENSG00000079999	KEAP1	-0.15817	1.98759
ENSG00000080031	PTPRH	-0.78903	4.11855
ENSG00000080166	DCT	-0.83272	0.92285
ENSG00000080189	SLC35C2	0.05705	0.51548
ENSG00000080200	CRYBG3	0.22526	1.45798
ENSG00000080224	EPHA6	0.43736	3.97117
ENSG00000080298	RFX3	-0.72688	4.004
ENSG00000080345	RIF1	-0.42467	4.73029
ENSG00000080371	RAB21	0.14612	0.93987
ENSG00000080493	SLC4A4	-0.77316	4.39181
ENSG00000080503	SMARCA2	-0.14627	2.31948
ENSG00000080546	SESN1	0.05352	0.29609
ENSG00000080561	MID2	0.0649	0.35566
ENSG00000080573	COL5A3	-0.70856	0.98762
ENSG00000080603	SRCAP	-0.28131	2.23669
ENSG00000080608	KIAA0020	0.16889	1.93951
ENSG00000080709	KCNN2	-0.1726	0.50519
ENSG00000080802	CNOT4	-0.41518	5.43979
ENSG00000080815	PSEN1	0.03587	0.1886
ENSG00000080819	CPOX	0.22652	2.72134
ENSG00000080822	CLDND1	0.348	5.37815
ENSG00000080823	MOK	-0.51327	1.61102
ENSG00000080824	HSP90AA1	0.23272	2.28619
ENSG00000080839	RBL1	-0.06988	0.42585
ENSG00000080845	DLGAP4	-0.07584	0.63802
ENSG00000080854	IGSF9B	0.06027	0.13326
ENSG00000080947	CROCCP3	-0.80152	2.18623
ENSG00000080986	NDC80	-0.54966	5.53258
ENSG00000081014	AP4E1	-0.19917	2.12442
ENSG00000081019	RSBN1	-0.16477	1.11663
ENSG00000081026	MAGI3	0.03277	0.16344
ENSG00000081041	CXCL2	-1.82939	3.82774
ENSG00000081051	AFP	0.41031	2.19344
ENSG00000081052	COL4A4	0.1942	0.2337
ENSG00000081059	TCF7	-0.25321	1.86455
ENSG00000081087	OSTM1	0.28544	3.83122
ENSG00000081138	CDH7	-0.07685	0.31252
ENSG00000081154	PCNP	0.08441	0.90632
ENSG00000081177	EXD2	0.59161	4.28541
ENSG00000081181	ARG2	-1.11397	9.08026
ENSG00000081189	MEF2C	-0.16107	1.05136
ENSG00000081307	UBA5	0.3346	5.22973
ENSG00000081320	STK17B	-0.72998	7.16447
ENSG00000081377	CDC14B	0.03839	0.23828
ENSG00000081386	ZNF510	-0.50996	4.50071
ENSG00000081665	ZNF506	-0.46441	4.50169
ENSG00000081692	JMJD4	0.49995	6.03606
ENSG00000081721	DUSP12	0.13038	1.38771
ENSG00000081760	AACS	0.586	7.20171
ENSG00000081791	KIAA0141	-0.21034	3.40213
ENSG00000081803	CADPS2	0.31323	4.40509
ENSG00000081818	PCDHB4	0.28773	0.92331
ENSG00000081842	PCDHA6	-0.42324	5.26214
ENSG00000081853	PCDHGA2	-0.36668	4.16593
ENSG00000081870	HSPB11	0.03627	0.29972
ENSG00000081913	PHLPP1	-0.14436	0.77334
ENSG00000081923	ATP8B1	1.16458	3.44059
ENSG00000082014	SMARCD3	-0.02829	0.18897
ENSG00000082068	WDR70	-0.16804	1.96819
ENSG00000082126	MPP4	2.20364	4.83263
ENSG00000082146	STRADB	-0.16439	1.43735
ENSG00000082153	BZW1	0.10196	1.25952
ENSG00000082175	PGR	-0.05821	0.11608
ENSG00000082212	ME2	0.04368	0.36533
ENSG00000082213	C5orf22	-0.05766	0.48408
ENSG00000082258	CCNT2	-0.10812	0.6726
ENSG00000082269	FAM135A	-0.40498	4.21634
ENSG00000082397	EPB41L3	-0.86823	0.43559
ENSG00000082438	COBLL1	0.14307	1.56886
ENSG00000082458	DLG3	-0.65882	6.52641
ENSG00000082482	KCNK2	-0.18443	0.49767
ENSG00000082497	SERTAD4	-0.96859	7.79678
ENSG00000082512	TRAF5	-0.23772	2.37881
ENSG00000082515	MRPL22	0.19032	1.82199
ENSG00000082516	GEMIN5	0.48478	5.96104
ENSG00000082641	NFE2L1	-0.4333	7.04768
ENSG00000082701	GSK3B	-0.0697	0.80845
ENSG00000082781	ITGB5	-0.93303	8.9783
ENSG00000082805	ERC1	-0.41509	5.24044
ENSG00000082898	XPO1	0.07563	0.79295
ENSG00000082996	RNF13	0.31221	3.8789
ENSG00000083093	PALB2	-0.48404	4.32402
ENSG00000083097	DOPEY1	-0.50306	3.30253
ENSG00000083099	LYRM2	0.06862	0.65973
ENSG00000083123	BCKDHB	0.17165	1.11568
ENSG00000083168	KAT6A	-0.07777	0.8177
ENSG00000083223	ZCCHC6	-0.01381	0.05792
ENSG00000083290	ULK2	-0.75215	6.54853
ENSG00000083312	TNPO1	0.58743	7.67027
ENSG00000083444	PLOD1	0.20085	2.72172
ENSG00000083457	ITGAE	-0.14063	0.77468
ENSG00000083520	DIS3	0.17301	2.02999
ENSG00000083535	PIBF1	0.05707	0.30535
ENSG00000083544	TDRD3	-0.21186	1.19263
ENSG00000083635	NUFIP1	0.32029	2.60696
ENSG00000083642	PDS5B	-0.32389	4.7069
ENSG00000083720	OXCT1	0.06974	0.48054
ENSG00000083750	RRAGB	-0.6414	5.49196
ENSG00000083782	EPYC	-0.65598	1.72783
ENSG00000083799	CYLD	-0.1932	2.36904
ENSG00000083807	SLC27A5	0.0539	0.15014
ENSG00000083812	ZNF324	0.18409	1.37356
ENSG00000083814	ZNF671	0.1499	0.11522
ENSG00000083817	ZNF416	-0.4449	2.78864
ENSG00000083828	ZNF586	0.00484	0.01905
ENSG00000083838	ZNF446	-0.26187	2.78668
ENSG00000083844	ZNF264	-0.11092	0.77331
ENSG00000083845	RPS5	0.41219	5.19624
ENSG00000083857	FAT1	0.42551	1.97362
ENSG00000083896	YTHDC1	-0.40277	4.92585
ENSG00000083937	CHMP2B	0.02891	0.16648
ENSG00000084070	SMAP2	0.38095	5.20836
ENSG00000084072	PPIE	0.14161	1.82182
ENSG00000084073	ZMPSTE24	0.89445	9.33641
ENSG00000084090	STARD7	-0.0389	0.3632
ENSG00000084092	NOA1	-0.34209	3.70994
ENSG00000084093	REST	-0.53669	6.0642
ENSG00000084112	SSH1	-0.30794	4.50164
ENSG00000084207	GSTP1	-0.01135	0.08515
ENSG00000084234	APLP2	-0.32479	4.24903
ENSG00000084444	KIAA1467	-0.7079	6.3564
ENSG00000084463	WBP11	-0.21505	3.11508
ENSG00000084623	EIF3I	0.40412	6.3791
ENSG00000084628	NKAIN1	-0.09568	0.15539
ENSG00000084636	COL16A1	-0.14097	1.43728
ENSG00000084652	TXLNA	0.1815	2.74126
ENSG00000084676	NCOA1	-0.35521	3.61606
ENSG00000084693	AGBL5	-0.20084	2.84545
ENSG00000084710	EFR3B	-1.01226	2.02064
ENSG00000084731	KIF3C	-0.34013	3.54622
ENSG00000084733	RAB10	0.10384	1.56801
ENSG00000084754	HADHA	-0.01093	0.07411
ENSG00000084764	MAPRE3	0.21522	2.11248
ENSG00000084774	CAD	0.37509	4.34411
ENSG00000085063	CD59	-0.51175	5.8731
ENSG00000085117	CD82	-1.15463	7.74421
ENSG00000085185	BCORL1	-0.11812	0.57935
ENSG00000085224	ATRX	-0.31376	2.96372
ENSG00000085231	TAF9	0.39317	3.72328
ENSG00000085274	MYNN	0.17199	1.96298
ENSG00000085276	MECOM	0.13362	1.50002
ENSG00000085365	SCAMP1	0.13306	1.60736
ENSG00000085377	PREP	-0.24166	2.87008
ENSG00000085382	HACE1	0.26492	2.27498
ENSG00000085415	SEH1L	0.19798	2.6224
ENSG00000085433	WDR47	-0.02714	0.12679
ENSG00000085449	WDFY1	-0.19341	2.96935
ENSG00000085491	SLC25A24	0.05894	0.47449
ENSG00000085511	MAP3K4	-0.36757	4.17171
ENSG00000085514	PILRA	-0.13021	0.20559
ENSG00000085552	IGSF9	-1.39029	6.19943
ENSG00000085563	ABCB1	0.29697	3.18009
ENSG00000085644	ZNF213	-0.19934	1.30174
ENSG00000085662	AKR1B1	0.38458	5.46684
ENSG00000085719	CPNE3	0.07015	0.55568
ENSG00000085721	RRN3	0.09924	0.8212
ENSG00000085733	CTTN	0.27606	2.71809
ENSG00000085760	MTIF2	0.15544	1.67861
ENSG00000085788	DDHD2	-0.37776	5.1113
ENSG00000085832	EPS15	-0.84157	8.22254
ENSG00000085840	ORC1	0.16468	1.8406
ENSG00000085872	CHERP	-0.07681	0.61529
ENSG00000085978	ATG16L1	0.48485	6.74379
ENSG00000085982	USP40	0.06434	0.57509
ENSG00000085998	POMGNT1	0.19478	2.83033
ENSG00000085999	RAD54L	-0.28512	4.35637
ENSG00000086015	MAST2	-0.18855	3.12771
ENSG00000086061	DNAJA1	0.66334	6.30373
ENSG00000086062	B4GALT1	-0.39432	6.00597
ENSG00000086065	CHMP5	0.10466	1.46336
ENSG00000086102	NFX1	-0.04599	0.34751
ENSG00000086189	DIMT1	0.26221	3.22128
ENSG00000086200	IPO11	-0.03232	0.22889
ENSG00000086205	FOLH1	-0.32821	0.94584
ENSG00000086232	EIF2AK1	-0.02364	0.24419
ENSG00000086289	EPDR1	0.31292	4.90361
ENSG00000086300	SNX10	-0.92445	9.04631
ENSG00000086475	SEPHS1	-0.31754	4.95631
ENSG00000086504	MRPL28	0.20427	3.33326
ENSG00000086544	ITPKC	-0.26343	2.58298
ENSG00000086589	RBM22	0.19306	2.33016
ENSG00000086598	TMED2	1.40112	11.7872
ENSG00000086619	ERO1LB	0.90419	6.14602
ENSG00000086666	ZFAND6	-0.29477	4.34558
ENSG00000086712	TXLNG	-0.45316	4.52802
ENSG00000086717	PPEF1	0.71735	2.02599
ENSG00000086730	LAT2	0.49909	0.57929
ENSG00000086758	HUWE1	-0.10272	0.31175
ENSG00000086827	ZW10	0.32894	4.048
ENSG00000086848	ALG9	0.44951	5.34219
ENSG00000087008	ACOX3	0.45362	5.51927
ENSG00000087053	MTMR2	0.0948	0.93156
ENSG00000087074	PPP1R15A	-0.39227	2.85918
ENSG00000087077	TRIP6	0.36778	4.88416
ENSG00000087085	ACHE	-0.72467	1.89725
ENSG00000087086	FTL	0.44195	4.54139
ENSG00000087087	SRRT	0.35986	4.99767
ENSG00000087088	BAX	0.18956	2.85976
ENSG00000087095	NLK	-0.42413	4.88104
ENSG00000087111	PIGS	-0.32083	4.81092
ENSG00000087116	ADAMTS2	-0.89314	2.80911
ENSG00000087152	ATXN7L3	-0.21611	3.30011
ENSG00000087157	PGS1	-0.00413	0.01745
ENSG00000087191	PSMC5	0.05479	0.53354
ENSG00000087206	UIMC1	-0.21165	3.45456
ENSG00000087245	MMP2	-0.47415	6.93827
ENSG00000087253	LPCAT2	0.07295	0.4317
ENSG00000087258	GNAO1	-0.72116	7.25074
ENSG00000087263	OGFOD1	0.18454	2.94586
ENSG00000087266	SH3BP2	-1.01698	8.74373
ENSG00000087269	NOP14	0.23808	4.09034
ENSG00000087274	ADD1	-0.29648	5.46662
ENSG00000087299	L2HGDH	-0.22283	2.10752
ENSG00000087301	TXNDC16	-1.05473	8.07199
ENSG00000087302	C14orf166	0.23446	3.61256
ENSG00000087303	NID2	0.12795	0.91624
ENSG00000087338	GMCL1	-0.05618	0.35149
ENSG00000087365	SF3B2	0.50652	7.34614
ENSG00000087448	KLHL42	-0.34066	3.60749
ENSG00000087460	GNAS	-0.13646	1.63024
ENSG00000087470	DNM1L	-0.22075	3.61557
ENSG00000087494	PTHLH	1.22706	4.00528
ENSG00000087502	ERGIC2	0.70339	8.44289
ENSG00000087510	TFAP2C	-0.48025	4.59303
ENSG00000087586	AURKA	0.16403	1.5862
ENSG00000087842	PIR	-0.11134	1.05226
ENSG00000087884	AAMDC	-0.71461	3.62792
ENSG00000087903	RFX2	-0.44825	2.4367
ENSG00000087995	METTL2A	0.39209	5.29574
ENSG00000088035	ALG6	0.35296	3.87988
ENSG00000088038	CNOT3	0.06414	0.59258
ENSG00000088179	PTPN4	-0.44466	5.67067
ENSG00000088205	DDX18	0.32481	5.50463
ENSG00000088247	KHSRP	0.14528	1.91064
ENSG00000088256	GNA11	-0.05029	0.27549
ENSG00000088280	ASAP3	-0.86603	8.3408
ENSG00000088298	EDEM2	0.62135	7.36339
ENSG00000088305	DNMT3B	-0.688	5.91083
ENSG00000088325	TPX2	-0.29484	4.41541
ENSG00000088356	PDRG1	-0.35536	4.60098
ENSG00000088367	EPB41L1	-0.0806	0.77435
ENSG00000088387	DOCK9	-0.49743	3.53302
ENSG00000088448	ANKRD10	-0.19451	1.62153
ENSG00000088451	TGDS	0.16537	1.13657
ENSG00000088538	DOCK3	0.71774	2.27266
ENSG00000088682	COQ9	-0.01496	0.08977
ENSG00000088727	KIF9	0.13268	0.44519
ENSG00000088756	ARHGAP28	-0.53745	4.71311
ENSG00000088766	CRLS1	0.5872	7.36276
ENSG00000088808	PPP1R13B	-0.59431	3.18411
ENSG00000088812	ATRN	-0.09955	1.48548
ENSG00000088826	SMOX	-0.3144	4.06075
ENSG00000088832	FKBP1A	0.28754	4.58651
ENSG00000088833	NSFL1C	0.14825	2.39292
ENSG00000088836	SLC4A11	-0.31906	1.19491
ENSG00000088854	C20orf194	-0.07847	0.29656
ENSG00000088876	ZNF343	-0.19173	1.49698
ENSG00000088881	EBF4	-0.87695	7.23024
ENSG00000088888	MAVS	-0.07161	0.65932
ENSG00000088899	LZTS3	0.16796	0.66116
ENSG00000088930	XRN2	-0.22449	3.78903
ENSG00000088970	KIZ	0.05744	0.34212
ENSG00000088986	DYNLL1	0.77035	7.22661
ENSG00000088992	TESC	-0.3863	1.33519
ENSG00000089006	SNX5	-0.11507	1.36738
ENSG00000089009	RPL6	0.47794	6.5797
ENSG00000089022	MAPKAPK5	-0.13188	1.46193
ENSG00000089041	P2RX7	0.13331	0.57931
ENSG00000089048	ESF1	0.09811	0.60919
ENSG00000089050	RBBP9	-0.35643	5.06707
ENSG00000089053	ANAPC5	0.60491	9.02729
ENSG00000089057	SLC23A2	0.123	1.67529
ENSG00000089060	SLC8B1	-0.26522	3.51531
ENSG00000089063	TMEM230	0.26122	4.08766
ENSG00000089091	DZANK1	-0.16883	0.5103
ENSG00000089094	KDM2B	-0.19513	1.76634
ENSG00000089123	TASP1	0.14333	1.04641
ENSG00000089127	OAS1	0.54801	4.29745
ENSG00000089154	GCN1L1	0.16504	1.85061
ENSG00000089157	RPLP0	0.22524	3.13148
ENSG00000089159	PXN	-0.00026	0.00157
ENSG00000089163	SIRT4	0.27509	0.5844
ENSG00000089177	KIF16B	0.05171	0.27834
ENSG00000089195	TRMT6	0.27191	2.9078
ENSG00000089220	PEBP1	-0.04733	0.42944
ENSG00000089234	BRAP	-0.31988	3.60983
ENSG00000089248	ERP29	-0.21216	3.03304
ENSG00000089280	FUS	0.02167	0.12282
ENSG00000089289	IGBP1	-0.00826	0.0539
ENSG00000089327	FXYD5	0.84817	9.85062
ENSG00000089335	ZNF302	-0.61166	5.53415
ENSG00000089351	GRAMD1A	-0.00033	0.00144
ENSG00000089472	HEPH	-0.58585	4.35228
ENSG00000089486	CDIP1	-0.42767	4.70781
ENSG00000089505	CMTM1	-0.45196	1.31577
ENSG00000089597	GANAB	0.31121	5.92343
ENSG00000089639	GMIP	0.00766	0.02841
ENSG00000089682	RBM41	0.13795	0.84643
ENSG00000089685	BIRC5	-0.10357	0.8623
ENSG00000089692	LAG3	-0.45354	1.15187
ENSG00000089693	MLF2	0.32093	5.44299
ENSG00000089723	OTUB2	-0.23547	0.59363
ENSG00000089737	DDX24	0.3928	5.08463
ENSG00000089775	ZBTB25	-0.16856	0.99254
ENSG00000089818	NECAP1	0.46712	5.49202
ENSG00000089820	ARHGAP4	0.46393	6.47032
ENSG00000089876	DHX32	-0.2243	3.70848
ENSG00000089902	RCOR1	-0.17004	1.74003
ENSG00000089916	GPATCH2L	0.04528	0.23515
ENSG00000090006	LTBP4	-0.59845	2.39065
ENSG00000090013	BLVRB	0.02399	0.14456
ENSG00000090020	SLC9A1	0.12177	0.9573
ENSG00000090054	SPTLC1	0.39269	6.24293
ENSG00000090060	PAPOLA	0.09359	1.39661
ENSG00000090061	CCNK	0.3525	3.90171
ENSG00000090097	PCBP4	-0.11538	1.05917
ENSG00000090104	RGS1	-4.55836	7.51882
ENSG00000090238	YPEL3	-1.02128	5.23889
ENSG00000090263	MRPS33	0.38526	5.21239
ENSG00000090266	NDUFB2	0.14426	1.55075
ENSG00000090273	NUDC	0.36924	5.84834
ENSG00000090316	MAEA	0.17048	2.26637
ENSG00000090372	STRN4	-0.22111	2.92792
ENSG00000090432	MUL1	0.08227	0.60576
ENSG00000090447	TFAP4	0.1719	1.85552
ENSG00000090470	PDCD7	0.00578	0.02978
ENSG00000090487	SPG21	-0.27601	4.1229
ENSG00000090520	DNAJB11	0.89736	10.4983
ENSG00000090530	LEPREL1	0.58466	5.07664
ENSG00000090539	CHRD	-0.88454	3.96142
ENSG00000090554	FLT3LG	0.04146	0.15546
ENSG00000090565	RAB11FIP3	0.31375	3.20083
ENSG00000090581	GNPTG	0.21876	2.90791
ENSG00000090612	ZNF268	-0.58941	6.19512
ENSG00000090615	GOLGA3	0.8283	5.50098
ENSG00000090621	PABPC4	-0.09612	1.20984
ENSG00000090661	CERS4	-0.21028	0.91048
ENSG00000090674	MCOLN1	0.58566	6.5827
ENSG00000090686	USP48	-0.00075	0.00386
ENSG00000090776	EFNB1	-0.17629	1.65473
ENSG00000090857	PDPR	-0.55832	6.37218
ENSG00000090861	AARS	-0.95941	8.87349
ENSG00000090863	GLG1	-0.13037	2.28791
ENSG00000090889	KIF4A	-0.34141	4.71616
ENSG00000090905	TNRC6A	-0.0037	0.01866
ENSG00000090924	PLEKHG2	-0.73357	7.45202
ENSG00000090932	DLL3	0.04101	0.11204
ENSG00000090971	NAT14	-0.23567	2.26142
ENSG00000090975	PITPNM2	-0.10706	0.6849
ENSG00000090989	EXOC1	-0.31449	3.89681
ENSG00000091009	RBM27	-0.32721	4.9354
ENSG00000091039	OSBPL8	-0.17044	2.31601
ENSG00000091073	DTX2	0.11243	0.62334
ENSG00000091127	PUS7	0.1993	2.28708
ENSG00000091128	LAMB4	0.20932	0.69008
ENSG00000091129	NRCAM	-0.12294	0.70523
ENSG00000091136	LAMB1	1.13731	8.8126
ENSG00000091140	DLD	-0.05451	0.5516
ENSG00000091157	WDR7	-0.04348	0.24644
ENSG00000091164	TXNL1	-0.02197	0.15444
ENSG00000091317	CMTM6	-0.18276	3.20218
ENSG00000091409	ITGA6	-1.60223	9.05607
ENSG00000091428	RAPGEF4	-0.99962	4.84056
ENSG00000091436	PK	-0.20465	3.04199
ENSG00000091483	FH	0.30261	4.615
ENSG00000091490	SEL1L3	-0.33675	5.66185
ENSG00000091527	CDV3	0.18349	2.18242
ENSG00000091542	ALKBH5	0.21745	2.8385
ENSG00000091592	NLRP1	-0.34247	2.49268
ENSG00000091622	PITPNM3	0.21334	0.36002
ENSG00000091640	SPAG7	0.21745	3.22844
ENSG00000091651	ORC6	0.22728	3.06526
ENSG00000091656	ZFHX4	-0.04173	0.09116
ENSG00000091732	ZC3HC1	0.37728	5.3264
ENSG00000091844	RGS17	-0.679	3.93319
ENSG00000091947	TMEM101	0.00222	0.01035
ENSG00000091986	CCDC80	0.15921	1.1486
ENSG00000092010	PSME1	-0.25615	3.7817
ENSG00000092020	PPP2R3C	0.19455	2.19849
ENSG00000092036	HAUS4	-0.59382	7.11951
ENSG00000092068	SLC7A8	-0.36358	3.83567
ENSG00000092094	OSGEP	-0.11963	1.274
ENSG00000092096	SLC22A17	0.29533	2.23115
ENSG00000092098	RNF31	-0.06616	0.61111
ENSG00000092108	SCFD1	0.65259	8.7837
ENSG00000092140	G2E3	0.06589	0.48728
ENSG00000092148	HECTD1	-0.13249	1.13412
ENSG00000092199	HNRNPC	-0.16845	2.01626
ENSG00000092201	SUPT16H	-0.14068	1.59646
ENSG00000092203	TOX4	0.33865	5.41534
ENSG00000092208	GEMIN2	0.26467	2.60154
ENSG00000092330	TINF2	-0.03381	0.26982
ENSG00000092421	SEMA6A	0.09577	0.24058
ENSG00000092439	TRPM7	-0.46981	3.70939
ENSG00000092445	TYRO3	0.27767	3.72239
ENSG00000092470	WDR76	-0.55843	5.80918
ENSG00000092531	SNAP23	0.03655	0.22859
ENSG00000092621	PHGDH	-1.51242	10.1739
ENSG00000092820	EZR	0.2108	2.22307
ENSG00000092841	MYL6	0.10992	1.6047
ENSG00000092847	AGO1	-0.2703	3.24144
ENSG00000092853	CLSPN	-0.12453	0.53016
ENSG00000092871	RFFL	-0.38168	4.75995
ENSG00000092929	UNC13D	0.28278	1.61827
ENSG00000092931	MFSD11	0.17357	2.03727
ENSG00000092964	DPYSL2	-0.96888	9.11323
ENSG00000092969	TGFB2	0.09269	0.57549
ENSG00000092978	GPATCH2	-0.23129	2.93443
ENSG00000093000	NUP50	-0.03605	0.283
ENSG00000093009	CDC45	-0.14759	1.79077
ENSG00000093010	COMT	0.67188	7.06003
ENSG00000093100	XXbac-B461K10.4	-0.02047	0.07215
ENSG00000093144	ECHDC1	0.07516	0.73311
ENSG00000093167	LRRFIP2	-0.19399	1.7513
ENSG00000093183	SEC22C	-0.08253	1.03004
ENSG00000093217	XYLB	0.24993	1.30897
ENSG00000094631	HDAC6	-0.22132	2.92912
ENSG00000094804	CDC6	0.68073	8.74498
ENSG00000094841	UPRT	-0.15765	1.35341
ENSG00000094880	CDC23	1.07661	10.6319
ENSG00000094914	AAAS	-0.04993	0.36652
ENSG00000094916	CBX5	-0.49571	5.56309
ENSG00000094975	SUCO	0.44442	6.32619
ENSG00000095002	MSH2	-0.06871	0.78443
ENSG00000095015	MAP3K1	-0.29723	2.86328
ENSG00000095059	DHPS	0.05794	0.55526
ENSG00000095066	HOOK2	-0.56863	3.58909
ENSG00000095139	ARCN1	0.66337	9.36542
ENSG00000095203	EPB41L4B	-0.14079	0.60453
ENSG00000095209	TMEM38B	0.32874	4.25218
ENSG00000095261	PSMD5	0.25242	3.37124
ENSG00000095319	NUP188	0.16526	1.61849
ENSG00000095321	CRAT	-0.2895	3.20854
ENSG00000095380	NANS	1.13871	10.6517
ENSG00000095383	TBC1D2	0.37954	2.42823
ENSG00000095397	DFNB31	-0.31169	2.33725
ENSG00000095485	CWF19L1	0.19318	2.0089
ENSG00000095539	SEMA4G	-0.88736	5.4276
ENSG00000095564	BTAF1	0.11508	1.22066
ENSG00000095574	IKZF5	-0.05675	0.34814
ENSG00000095587	TLL2	0.52113	2.48555
ENSG00000095637	SORBS1	-1.0405	5.65073
ENSG00000095713	CRTAC1	-0.76396	1.39588
ENSG00000095739	BAMBI	0.82695	7.23766
ENSG00000095752	IL11	0.32442	2.54792
ENSG00000095787	WAC	-0.39348	6.11402
ENSG00000095794	CREM	-0.27376	3.48785
ENSG00000095906	NUBP2	0.09183	0.44742
ENSG00000095951	HIVEP1	-0.75199	6.61401
ENSG00000096060	FKBP5	-0.47101	3.77963
ENSG00000096063	SRPK1	0.18892	2.66101
ENSG00000096070	BRPF3	0.02752	0.24149
ENSG00000096080	MRPS18A	0.24747	2.99194
ENSG00000096092	TMEM14A	0.07874	0.60762
ENSG00000096093	EFHC1	0.23545	2.12053
ENSG00000096150	RPS18	0.56694	8.89191
ENSG00000096155	BAG6	-0.23049	3.50805
ENSG00000096171	VARS	0.06506	0.57363
ENSG00000096384	HSP90AB1	0.20471	2.79979
ENSG00000096401	CDC5L	-0.36374	5.64583
ENSG00000096433	ITPR3	-0.06359	0.41946
ENSG00000096654	ZNF184	-0.1438	0.96038
ENSG00000096717	SIRT1	-0.94526	9.03774
ENSG00000096746	HNRNPH3	-0.14831	1.67197
ENSG00000096872	IFT74	-0.13378	0.67212
ENSG00000096968	JAK2	-0.04679	0.17418
ENSG00000096996	IL12RB1	0.05417	0.18213
ENSG00000097007	ABL1	-0.48478	7.41818
ENSG00000097021	ACOT7	-0.15243	1.79657
ENSG00000097033	SH3GLB1	0.2131	3.30215
ENSG00000097046	CDC7	-0.15584	1.27071
ENSG00000097096	SYDE2	-0.1227	0.45704
ENSG00000099139	PCSK5	-0.40808	1.99195
ENSG00000099194	SCD	0.9947	8.02256
ENSG00000099203	TMED1	-0.17853	2.13547
ENSG00000099204	ABLIM1	-1.0953	8.58773
ENSG00000099219	ERMP1	-0.46667	6.08828
ENSG00000099246	RAB18	0.18201	2.331
ENSG00000099250	NRP1	-0.18671	2.24166
ENSG00000099251	HSD17B7P2	0.72463	5.282
ENSG00000099256	PRTFDC1	-0.13947	1.20141
ENSG00000099284	H2AFY2	-0.88112	8.16823
ENSG00000099290	FAM21A	-0.21172	2.26565
ENSG00000099308	MAST3	-0.00918	0.02981
ENSG00000099326	MZF1	0.32214	1.10632
ENSG00000099330	OCEL1	-0.2906	1.38941
ENSG00000099331	MYO9B	-0.06877	0.48015
ENSG00000099338	CATSPERG	0.39905	0.48029
ENSG00000099341	PSMD8	0.65543	8.69
ENSG00000099364	FBXL19	-0.10419	0.63382
ENSG00000099377	HSD3B7	0.33951	1.79758
ENSG00000099381	SETD1A	-0.29802	3.69596
ENSG00000099385	BCL7C	-0.25439	3.55178
ENSG00000099399	MAGEB2	0.1499	0.11684
ENSG00000099617	EFNA2	-0.76426	1.28211
ENSG00000099622	CIRBP	-0.62538	7.74234
ENSG00000099624	ATP5D	0.25937	1.05866
ENSG00000099625	C19orf26	-0.16543	0.38538
ENSG00000099715	PCDH11Y	0.536	1.65473
ENSG00000099725	PRKY	0.03881	0.07984
ENSG00000099783	HNRNPM	-0.07708	0.85209
ENSG00000099785	MARCH2	-0.57275	4.07501
ENSG00000099795	NDUFB7	0.34173	2.5642
ENSG00000099797	TECR	0.04153	0.30883
ENSG00000099800	TIMM13	0.08073	0.63536
ENSG00000099804	CDC34	-0.0522	0.34152
ENSG00000099814	CEP170B	-0.00053	0.00161
ENSG00000099817	POLR2E	-0.01795	0.10905
ENSG00000099821	POLRMT	0.20475	1.29589
ENSG00000099822	HCN2	0.21874	1.92276
ENSG00000099849	RASSF7	0.4351	2.69146
ENSG00000099860	GADD45B	0.56278	3.33747
ENSG00000099864	PALM	-0.85555	7.25452
ENSG00000099875	MKNK2	-0.61617	7.14322
ENSG00000099889	ARVCF	-0.57583	1.76401
ENSG00000099899	TRMT2A	0.14459	1.0961
ENSG00000099901	RANBP1	0.0413	0.37015
ENSG00000099904	ZDHHC8	0.00617	0.02359
ENSG00000099910	KLHL22	-0.09531	0.62737
ENSG00000099917	MED15	0.14889	1.40576
ENSG00000099940	SNAP29	-0.16565	1.75698
ENSG00000099942	CRKL	-0.05645	0.53531
ENSG00000099949	LZTR1	0.16469	1.54023
ENSG00000099953	MMP11	-1.61119	6.04847
ENSG00000099954	CECR2	-1.17165	4.96076
ENSG00000099956	SMARCB1	-0.19522	2.60696
ENSG00000099957	P2RX6	0.19149	0.46569
ENSG00000099958	DERL3	0.98412	4.59066
ENSG00000099968	BCL2L13	-0.22793	3.10563
ENSG00000099974	DDTL	0.48155	1.40655
ENSG00000099977	DDT	0.2934	2.10286
ENSG00000099984	GSTT2	0.24234	0.99436
ENSG00000099991	CABIN1	0.01619	0.07518
ENSG00000099992	TBC1D10A	0.36859	3.06057
ENSG00000099995	SF3A1	-0.08914	0.84344
ENSG00000099999	RNF215	-0.06433	0.27811
ENSG00000100003	SEC14L2	-0.03301	0.13844
ENSG00000100014	SPECC1L	-0.58201	6.81046
ENSG00000100023	PPIL2	0.03839	0.28181
ENSG00000100027	YPEL1	-2.31317	4.6708
ENSG00000100028	SNRPD3	0.10452	1.28693
ENSG00000100029	PES1	0.39057	6.18976
ENSG00000100030	MAPK1	-0.13011	1.70955
ENSG00000100031	GGT1	0.00347	0.01754
ENSG00000100034	PPM1F	0.24412	2.70172
ENSG00000100036	SLC35E4	0.49997	2.02759
ENSG00000100038	TOP3B	0.07645	0.46064
ENSG00000100056	DGCR14	0.01339	0.05557
ENSG00000100058	CRYBB2P1	0.08233	0.34273
ENSG00000100065	CARD10	0.00147	0.00366
ENSG00000100068	LRP5L	0.13949	0.25271
ENSG00000100075	SLC25A1	0.27643	2.88983
ENSG00000100077	ADRBK2	-0.09454	0.59575
ENSG00000100083	GGA1	-0.12393	1.04998
ENSG00000100084	HIRA	-0.10684	1.13424
ENSG00000100092	SH3BP1	0.12944	1.5152
ENSG00000100097	LGALS1	0.23089	4.01298
ENSG00000100099	HPS4	-0.11895	1.49291
ENSG00000100100	PIK3IP1	0.2373	0.43775
ENSG00000100101	RP1-37E16.12	0.08367	0.51215
ENSG00000100104	SRRD	-0.08519	0.54853
ENSG00000100105	PATZ1	-0.42383	4.43876
ENSG00000100106	TRIOBP	-0.16545	1.42041
ENSG00000100109	TFIP11	-0.00502	0.0245
ENSG00000100116	GCAT	0.39375	3.56043
ENSG00000100121	GGTLC2	0.02855	0.07087
ENSG00000100124	ANKRD54	0.26518	2.69642
ENSG00000100129	EIF3L	-0.02118	0.14783
ENSG00000100138	NHP2L1	0.65807	8.2883
ENSG00000100139	MICALL1	-0.29215	3.54114
ENSG00000100142	POLR2F	0.07685	0.56173
ENSG00000100147	CCDC134	0.50709	4.52076
ENSG00000100150	DEPDC5	-0.49997	3.811
ENSG00000100151	PICK1	0.01456	0.05389
ENSG00000100154	TTC28	-1.24559	5.50463
ENSG00000100162	CENPM	-0.17763	1.58482
ENSG00000100167	2003-09-01	-0.6316	5.24256
ENSG00000100196	KDELR3	1.6496	12.2755
ENSG00000100201	DDX17	0.53606	4.07824
ENSG00000100207	TCF20	-0.27707	3.67198
ENSG00000100209	HSCB	0.60002	5.35032
ENSG00000100211	CBY1	-0.16774	1.46131
ENSG00000100216	TOMM22	0.30786	4.14098
ENSG00000100219	XBP1	-0.24333	2.87145
ENSG00000100220	RTCB	0.34605	4.4907
ENSG00000100221	JOSD1	0.00413	0.02926
ENSG00000100225	FBXO7	-0.27969	3.89241
ENSG00000100226	GTPBP1	0.1161	1.1723
ENSG00000100227	POLDIP3	-0.21983	3.34334
ENSG00000100228	RAB36	-0.03052	0.10717
ENSG00000100234	TIMP3	-0.82321	6.2891
ENSG00000100239	PPP6R2	-0.01882	0.12682
ENSG00000100241	SBF1	-0.01595	0.06024
ENSG00000100242	SUN2	-0.62306	7.78097
ENSG00000100243	CYB5R3	0.25518	2.93935
ENSG00000100246	DNAL4	-0.39177	3.26057
ENSG00000100258	LMF2	0.7124	5.5084
ENSG00000100263	RHBDD3	0.09715	0.33924
ENSG00000100266	PACSIN2	-0.0753	0.99194
ENSG00000100271	TTLL1	-0.8362	4.88958
ENSG00000100280	AP1B1	-0.12539	1.34358
ENSG00000100281	HMGXB4	-0.1178	1.24295
ENSG00000100284	TOM1	0.0507	0.35306
ENSG00000100288	CHKB	-0.02232	0.05682
ENSG00000100292	HMOX1	1.81718	7.58744
ENSG00000100294	MCAT	-0.02885	0.09162
ENSG00000100296	THOC5	-0.13731	1.67048
ENSG00000100297	MCM5	-0.51404	6.50392
ENSG00000100299	ARSA	0.11172	0.42793
ENSG00000100300	TSPO	0.40818	2.82762
ENSG00000100302	RASD2	-0.64265	2.39149
ENSG00000100304	TTLL12	0.59576	6.74134
ENSG00000100307	CBX7	-0.12764	0.57366
ENSG00000100311	PDGFB	-1.64128	1.65757
ENSG00000100316	RPL3	0.19989	3.25258
ENSG00000100319	ZMAT5	0.44392	3.99464
ENSG00000100320	RBFOX2	-0.18321	3.33099
ENSG00000100321	SYNGR1	0.02824	0.13838
ENSG00000100324	TAB1	-0.07181	0.57996
ENSG00000100325	ASCC2	0.0245	0.17628
ENSG00000100330	MTMR3	-0.64042	7.46626
ENSG00000100335	MIEF1	0.21797	2.97351
ENSG00000100336	APOL4	-1.67438	4.53693
ENSG00000100342	APOL1	0.03481	0.18042
ENSG00000100344	PNPLA3	0.05257	0.22804
ENSG00000100345	MYH9	0.11096	0.71186
ENSG00000100347	SAMM50	0.17922	2.18256
ENSG00000100348	TXN2	0.08273	0.80782
ENSG00000100350	FOXRED2	-0.56429	5.58975
ENSG00000100353	EIF3D	0.20225	2.97322
ENSG00000100354	TNRC6B	-0.38861	3.46049
ENSG00000100359	SGSM3	0.23775	2.38768
ENSG00000100360	IFT27	0.1311	1.12899
ENSG00000100364	KIAA0930	0.17872	2.29206
ENSG00000100372	SLC25A17	0.32398	3.7251
ENSG00000100376	FAM118A	-0.47711	4.92694
ENSG00000100379	KCTD17	-0.19283	1.25027
ENSG00000100380	ST13	-0.06541	0.65169
ENSG00000100387	RBX1	0.48273	7.6508
ENSG00000100393	EP300	-0.06146	0.19743
ENSG00000100395	L3MBTL2	0.13523	1.68022
ENSG00000100401	RANGAP1	0.09119	0.84864
ENSG00000100403	ZC3H7B	-0.21703	3.41308
ENSG00000100410	PHF5A	0.13425	1.46819
ENSG00000100412	ACO2	-0.02039	0.15016
ENSG00000100413	POLR3H	0.28352	4.21784
ENSG00000100416	TRMU	0.12953	1.43226
ENSG00000100417	PMM1	0.08383	0.75358
ENSG00000100418	DESI1	0.22025	3.63219
ENSG00000100422	CERK	0.79305	8.48628
ENSG00000100425	BRD1	-0.39066	4.8989
ENSG00000100426	ZBED4	-0.08615	0.98972
ENSG00000100427	MLC1	-1.54504	5.68728
ENSG00000100429	HDAC10	-0.38387	2.65188
ENSG00000100439	ABHD4	0.32471	3.69171
ENSG00000100441	KHNYN	-0.41169	6.23722
ENSG00000100442	FKBP3	-0.01774	0.13043
ENSG00000100445	SDR39U1	0.09306	0.50041
ENSG00000100461	RBM23	-0.1249	1.55854
ENSG00000100462	PRMT5	1.22443	11.9146
ENSG00000100478	AP4S1	-0.15656	0.99213
ENSG00000100479	POLE2	-0.156	1.03814
ENSG00000100483	VCPKMT	0.27382	1.82745
ENSG00000100485	SOS2	-0.60811	7.13923
ENSG00000100490	CDKL1	0.07148	0.18862
ENSG00000100503	NIN	-0.28417	3.07228
ENSG00000100504	PYGL	0.3742	5.25623
ENSG00000100505	TRIM9	-0.46585	1.60324
ENSG00000100519	PSMC6	0.09262	1.03815
ENSG00000100522	GNPNAT1	0.35307	5.68524
ENSG00000100523	DDHD1	0.0153	0.06632
ENSG00000100526	CDKN3	-0.23509	2.68332
ENSG00000100528	CNIH1	0.48297	6.97886
ENSG00000100532	CGRRF1	0.37777	3.88599
ENSG00000100554	ATP6V1D	0.1112	1.12368
ENSG00000100564	PIGH	0.55255	6.88641
ENSG00000100567	PSMA3	0.2778	3.89416
ENSG00000100568	VTI1B	-0.05939	0.52292
ENSG00000100575	TIMM9	0.30686	3.44602
ENSG00000100577	GSTZ1	-0.40273	4.87113
ENSG00000100578	KIAA0586	-0.10782	1.16146
ENSG00000100580	TMED8	-0.84065	7.68408
ENSG00000100583	SAMD15	-0.84983	2.16814
ENSG00000100591	AHSA1	0.32627	4.84416
ENSG00000100592	DAAM1	-0.63396	5.15953
ENSG00000100596	SPTLC2	0.04804	0.3392
ENSG00000100599	RIN3	-0.36952	2.85856
ENSG00000100600	LGMN	-0.13026	1.22384
ENSG00000100601	ALKBH1	0.32517	3.53729
ENSG00000100603	SNW1	0.12102	1.41776
ENSG00000100605	ITPK1	-0.3978	3.82644
ENSG00000100612	DHRS7	0.75176	9.72825
ENSG00000100614	PPM1A	-0.4679	5.83616
ENSG00000100625	SIX4	-0.2194	2.3206
ENSG00000100626	GALNT16	-1.57679	6.90074
ENSG00000100629	CEP128	-0.11506	0.88701
ENSG00000100632	ERH	0.24818	3.92495
ENSG00000100644	HIF1A	0.18107	3.01848
ENSG00000100647	KIAA0247	-0.26078	3.01157
ENSG00000100650	SRSF5	-0.12413	0.88078
ENSG00000100664	EIF5	0.26194	4.24839
ENSG00000100697	DICER1	-0.08296	0.6273
ENSG00000100711	ZFYVE21	0.00084	0.00353
ENSG00000100714	MTHFD1	-0.19809	3.03304
ENSG00000100722	ZC3H14	-0.07577	0.9731
ENSG00000100726	TELO2	-0.12895	0.57803
ENSG00000100731	PCNX	-0.48748	6.26696
ENSG00000100739	BDKRB1	-0.80576	2.43032
ENSG00000100744	GSKIP	0.0831	0.67982
ENSG00000100749	VRK1	0.05739	0.46053
ENSG00000100764	PSMC1	-0.03223	0.31971
ENSG00000100784	RPS6KA5	-1.07095	6.24876
ENSG00000100796	SMEK1	-0.03649	0.25893
ENSG00000100802	C14orf93	-0.35413	3.2415
ENSG00000100804	PSMB5	0.50065	6.77026
ENSG00000100811	YY1	-0.11745	1.77309
ENSG00000100813	ACIN1	-0.17109	1.95401
ENSG00000100814	CCNB1IP1	-0.03091	0.25263
ENSG00000100815	TRIP11	0.23213	2.01202
ENSG00000100823	APEX1	-0.13023	2.32042
ENSG00000100836	PABPN1	0.21147	2.95421
ENSG00000100852	ARHGAP5	-0.07363	0.49791
ENSG00000100865	CINP	0.18887	2.34407
ENSG00000100867	DHRS2	-1.62968	5.30667
ENSG00000100883	SRP54	0.63416	8.19289
ENSG00000100888	CHD8	0.13222	1.01469
ENSG00000100889	PCK2	-2.83276	9.94009
ENSG00000100890	KIAA0391	-0.28505	3.64513
ENSG00000100897	DCAF11	-0.32039	3.76266
ENSG00000100902	PSMA6	0.3323	5.34631
ENSG00000100906	NFKBIA	-0.65096	4.35423
ENSG00000100908	EMC9	0.23207	1.59853
ENSG00000100911	PSME2	0.12241	1.49797
ENSG00000100916	BRMS1L	-0.25972	2.46186
ENSG00000100918	REC8	0.55997	1.64805
ENSG00000100926	TM9SF1	0.66136	9.46812
ENSG00000100934	SEC23A	0.52157	7.22954
ENSG00000100938	GMPR2	0.08093	0.84668
ENSG00000100941	PNN	-0.15288	1.29613
ENSG00000100949	RABGGTA	-0.03005	0.16666
ENSG00000100968	NFATC4	-1.13963	8.1744
ENSG00000100979	PLTP	-1.69512	3.3231
ENSG00000100982	PCIF1	-0.46518	5.46105
ENSG00000100983	GSS	0.00876	0.05612
ENSG00000100991	TRPC4AP	0.56496	7.47127
ENSG00000100994	PYGB	-0.14384	1.77292
ENSG00000100997	ABHD12	0.17293	2.20463
ENSG00000101000	PROCR	0.02855	0.2205
ENSG00000101003	GINS1	0.03337	0.17942
ENSG00000101004	NINL	-0.46921	2.50128
ENSG00000101017	CD40	0.22915	2.23796
ENSG00000101019	UQCC1	0.4564	6.48614
ENSG00000101040	ZMYND8	-0.40224	5.65909
ENSG00000101052	IFT52	-9e-05	0.00036
ENSG00000101057	MYBL2	-0.54163	6.53192
ENSG00000101079	NDRG3	0.10689	0.91966
ENSG00000101084	C20orf24	0.678	8.29309
ENSG00000101096	NFATC2	-0.58931	1.53824
ENSG00000101098	RIMS4	-2.45559	7.76406
ENSG00000101104	PABPC1L	-0.96981	3.82084
ENSG00000101109	STK4	-0.5037	6.95416
ENSG00000101126	ADNP	-0.23595	3.68486
ENSG00000101132	PFDN4	0.24639	2.97193
ENSG00000101134	DOK5	-0.75626	1.58267
ENSG00000101138	CSTF1	-0.11633	1.51313
ENSG00000101144	BMP7	-0.57878	6.26744
ENSG00000101146	RAE1	0.01379	0.10482
ENSG00000101150	TPD52L2	0.34159	5.68595
ENSG00000101152	DNAJC5	-0.37189	4.93941
ENSG00000101158	NELFCD	-0.26017	4.79092
ENSG00000101161	PRPF6	-0.00829	0.05811
ENSG00000101166	SLMO2	-0.15595	2.35138
ENSG00000101181	MTG2	-0.26461	2.83345
ENSG00000101182	PSMA7	0.03486	0.33629
ENSG00000101187	SLCO4A1	0.32388	2.53762
ENSG00000101189	MRGBP	-0.03689	0.31467
ENSG00000101190	TCFL5	-0.39984	4.31818
ENSG00000101191	DIDO1	-0.10658	0.87046
ENSG00000101193	GID8	-0.23926	3.63733
ENSG00000101199	ARFGAP1	0.78924	8.92587
ENSG00000101210	EEF1A2	0.22788	3.24837
ENSG00000101216	GMEB2	-0.12235	0.8266
ENSG00000101220	C20orf27	0.28198	2.46453
ENSG00000101224	CDC25B	-0.3003	4.98845
ENSG00000101230	ISM1	-0.1118	0.34492
ENSG00000101236	RNF24	0.00304	0.0167
ENSG00000101246	ARFRP1	-0.45454	5.25509
ENSG00000101247	NDUFAF5	0.25708	2.65759
ENSG00000101255	TRIB3	-2.89652	8.20471
[truncated: 15,628 more rows]
