# Supplementary material for: Functional CRISPR screening identifies the ufmylation pathway as a regulator of SQSTM1/p62
Source: eLife. 2016 Jun 28;5:e17290. doi: 10.7554/eLife.17290 (PMC4924995; doi:10.7554/eLife.17290)
Supplement: Supplementary file 1. — (A) Schematic representation of the CRISPR vectors used in this study. (B) PCR and sequencing primer sequences for shRNA, genome-wide sgRNA and mini-pool sgRNA libraries. (C) sgRNA sequences selected for validation experiments. (D) Primary antibody information. DOI: http://dx.doi.org/10.7554/eLife.17290.012 [file elife-17290-supp1.xlsx]

## Sheet: Supplementary file 1
Supplementary file 1A: Schematic representation of the CRISPR vectors used in this study. The pNGx-LV-c004 construct expresses a codon optimized S. pyogenes Cas9 under the CMV promoter. The Cas9 construct includes an N-terminal 3xFlag tag as well as both an N- and C-terminal NLS signal. The construct also expresses a blasticidin resistance marker co-transcriptionally with Cas9 using a T2A sequenc…
Supplementary file 1B: PCR and sequencing primer sequences for shRNA, genome-wide sgRNA and mini-pool sgRNA libraries. N’s denote an 8 or 10 base sample specific barcode used for data sequence data demultiplexing following sequencing. * standard Illumina indexing primer sequence.
Primer	5'-3' sequence
shRNA PCR P7	CAAGCAGAAGACGGCATACGAGATTCGCACCAGCACGCTACGCA
shRNA PCR P5	AATGATACGGCGACCACCGAGATCTACACACACTCTTTCCCTACACGACGCTCTTCCGATCT
shRNA PCR Index	ACACTCTTTCCCTACACGACGCTCTTCCGATCTNNNNNNNNAGAGGTTCAGAGTTCTACAGTCCGAA
mini sgRNA PCR P5	AATGATACGGCGACCACCGAGATCTACACTCGATTTCTTGGCTTTATATATCTTGTG
mini sgRNA PCR P7	CAAGCAGAAGACGGCATACGAGATNNNNNNNNNNATTGTGGATGAATACTGCCATTTG
sgRNA PCR P5	AATGATACGGCGACCACCGAGATCTACACTCGATTTCTTGGCTTTATATATCTTGTGGAAAGGA
sgRNA PCR P7	CAAGCAGAAGACGGCATACGAGATNNNNNNNNNNGTGACTGGAGTTCAGACGTGTGCTCTTCCGATC
shRNA read 1	AGAGGTTCAGAGTTCTACAGTCCGAA
shRNA index read	ACACTCTTTCCCTACACGACGCTCTTCCGATCT
mini sgRNA index read	GATCTTGAGACAAATGGCAGTATTCATCCACAAT
mini/sgRNA read 1	TCGATTTCTTGGCTTTATATATCTTGTGGAAAGGACGAAACACCG
sgRNA index read	GATCGGAAGAGCACACGTCTGAACTCCAGTCAC*
Supplementary file 1C: sgRNA sequences selected for validation experiments
Gene	sgRNA sequence
scramble	GTAGCGAACGTGTCCGGCGT
PIK3C3	CATACACATCCCATATGGTG
MTOR	GAGCCGGAATGAGGAAACCA
ATG7	GCTGCCAGCTCGCTTAACAT
UFM1	CGAGCTACTCACACTTTGTA
UBA5	AAGCAGCAGAACATACTCTG
UFC1	GTGGGTGCAGCGACTGAAGG
UFL1	AGTTCGCCGAGGCCACGCAG
UFSP2	GCCATATATACACTGAACTG
HNRNPM	AGTTGGCTGGAAGAAACTGA
SRRD	TCCGCGGAAGAGGCGCTCCG
SLC39A14	GGAGAATGAGCAGACGGAGG
PGK1	GCACTGCTCACAGAGCCCAC
Supplementary file 1D: primary antibody information
Antibody	Provider	Catalog number
TAX1BP1	Cell Signaling Technology	5105
p62	BD	610833
NDP52	Cell Signaling Technology	9036
LC3	Novus Biologicals	NB100-2220
GAPDH	Cell Signaling Technology	2118
UFM1	Abcam	Ab109305
UBA5	Abcam	Ab177478
UFL1	Novus Biologicals	NBP1-90692
UFC1	Abcam	Ab189252
UFSP2	Abcam	Ab185965
CHOP	Cell Signaling Technology	2895
VINCULIN	Sigma	V9131
XBP-1s	Cell Signaling Technology	12782
